# Supplementary material for: (Pyridin-4-yl)methyl N′-(3-phenyl­allyl­idene)hydrazinecarbodithio­ate
Source: Acta Crystallogr Sect E Struct Rep Online. 2013 Jan 4;69(Pt 2):o167–8. doi: 10.1107/S1600536812051537 (PMC3569232; doi:10.1107/S1600536812051537)
Supplement: Supplementary file 1 [file e-69-0o167-sup1.cif]

##############################################################################
#                                                                            #
# This CIF contains the data in a paper accepted for publication in          #
# Acta Crystallographica Section E. It conforms to the requirements of       #
# Notes for Authors for Acta Crystallographica Section E, and has been       #
# peer reviewed under the auspices of the IUCr Commission on Journals.       #
#                                                                            #
# Full details of the Crystallographic Information File format               #
# are given in the paper "The Crystallographic Information File (CIF):       #
# a New Standard Archive File for Crystallography" by S. R. Hall, F. H.      #
# Allen and I. D. Brown [Acta Cryst. (1991), A47, 655-685].                  #
#                                                                            #
# The current version of the core CIF dictionary is obtainable from          #
# ftp://ftp.iucr.org/pub/cif_core.dic.                                       #
#                                                                            #
# Software is freely available for graphical display of the structure(s)     #
# in this CIF. For information consult the CIF software page                 #
# http://www.iucr.org/resources/cif/software.                                #
#                                                                            #
# This file may be used for bona fide research purposes within the           #
# scientific community so long as proper attribution is given to the journal # 
# article from which it was obtained.                                        #
#                                                                            #
##############################################################################
data_global
_audit_creation_method     SHELXL-97
_journal_date_recd_electronic     2012-12-20
_journal_date_accepted     2012-12-20
_journal_name_full     'Acta Crystallographica, Section E'
_journal_year     2013
_journal_volume     69
_journal_issue      2
_journal_page_first     eo167
_journal_page_last     eo168
_journal_paper_category     QO
_journal_paper_doi     10.1107/S1600536812051537
_journal_coeditor_code     QM2090
_publ_contact_author_name     ' Edward RT Tiekink '
_publ_contact_author_address
;
Department of Chemistry, University of Malaya,
50603 Kuala Lumpur, Malaysia
;
_publ_contact_author_email
;
edward.tiekink@gmail.com
;
_publ_contact_author_fax     ' +60 3 7967 4193 '
_publ_contact_author_phone     ' +60 3 7967 6775 '
_publ_section_title
;
(Pyridin-4-yl)methyl <i>N</i>'-(3-phenylallylidene)hydrazinecarbodithioate
;
loop_
    _publ_author_name
    _publ_author_footnote
    _publ_author_address
    'May Lee Low' .
;
     Department of Chemistry
     Universiti Putra Malaysia
     43400 Serdang
     Malaysia
;
    'Thahira Begum S. A. Ravoof' .
;
     Department of Chemistry
     Universiti Putra Malaysia
     43400 Serdang
     Malaysia
;
    'Mohamed Ibrahim Mohamed Tahir' .
;
     Department of Chemistry
     Universiti Putra Malaysia
     43400 Serdang
     Malaysia
;
    'Karen A. Crouse'
;
Additional correspondence author, e-mail: crouse@pc.jaring.my.
;
;
     Department of Chemistry
     Universiti Putra Malaysia
     43400 Serdang
     Malaysia
;
    'Tiekink, Edward R. T.' .
;
Department of Chemistry, University of Malaya,
50603 Kuala Lumpur, Malaysia
;
data_I
_audit_creation_method     SHELXL-97
_chemical_name_systematic
;
(Pyridin-4-yl)methyl <i>N</i>'-(3-phenylallylidene)hydrazinecarbodithioate
;
_chemical_name_common
;
(Pyridin-4-yl)methyl
3-[(1<i>E</i>,2<i>E</i>)-3-Phenylprop-2-en-1-ylidene]dithiocarbazate
;
_chemical_formula_moiety     'C16 H15 N3 S2'
_chemical_formula_sum     'C16 H15 N3 S2'
_chemical_formula_iupac     'C16 H15 N3 S2'
_chemical_formula_weight     313.43
_chemical_melting_point     ?
_symmetry_cell_setting     triclinic
_symmetry_space_group_name_H-M     'P -1'
_symmetry_space_group_name_Hall     '-P 1'
loop_
    _symmetry_equiv_pos_as_xyz
    'x, y, z'
    '-x, -y, -z'
_cell_length_a     5.3784(5)
_cell_length_b     10.1570(9)
_cell_length_c     14.5488(17)
_cell_angle_alpha     77.315(9)
_cell_angle_beta     84.735(9)
_cell_angle_gamma     78.193(8)
_cell_volume     758.06(13)
_cell_formula_units_Z     2
_cell_measurement_reflns_used     5833
_cell_measurement_theta_min     3
_cell_measurement_theta_max     72
_cell_measurement_temperature     100(2)
_exptl_crystal_description     'thin-plate'
_exptl_crystal_colour     'orange'
_exptl_crystal_size_max     0.13
_exptl_crystal_size_mid     0.06
_exptl_crystal_size_min     0.01
_exptl_crystal_density_diffrn     1.373
_exptl_crystal_density_meas     ?
_exptl_crystal_density_method     'not measured'
_exptl_crystal_F_000     328
_exptl_absorpt_coefficient_mu     3.141
_exptl_absorpt_correction_type     multi-scan
_exptl_absorpt_process_details     '(CrysAlis PRO; Agilent, 2011)'
_exptl_absorpt_correction_T_min     0.83
_exptl_absorpt_correction_T_max     0.97
_exptl_special_details
;
;
_diffrn_ambient_temperature     100(2)
_diffrn_radiation_type     CuK\a
_diffrn_radiation_wavelength     1.54184
_diffrn_radiation_source     'fine-focus sealed tube'
_diffrn_radiation_monochromator     graphite
_diffrn_measurement_device_type     'Oxford Diffraction Xcaliber Eos Gemini'
_diffrn_measurement_method     '\w scans'
_diffrn_detector_area_resol_mean     16.1952
_diffrn_reflns_number     15664
_diffrn_reflns_av_R_equivalents     0.0453
_diffrn_reflns_av_sigmaI/netI     0.0317
_diffrn_reflns_theta_min     3.12
_diffrn_reflns_theta_max     72.30
_diffrn_reflns_theta_full     72.30
_diffrn_measured_fraction_theta_max     0.971
_diffrn_measured_fraction_theta_full     0.971
_diffrn_reflns_limit_h_min     -6
_diffrn_reflns_limit_h_max     6
_diffrn_reflns_limit_k_min     -12
_diffrn_reflns_limit_k_max     12
_diffrn_reflns_limit_l_min     -17
_diffrn_reflns_limit_l_max     15
_diffrn_standards_number     0
_diffrn_standards_interval_count     0
_diffrn_standards_interval_time     0
_diffrn_standards_decay_%     0
_refine_special_details
;
Refinement of <i>F</i>^2^ against ALL reflections. The weighted <i>R</i>-factor
<i>wR</i> and goodness of fit <i>S</i> are based on <i>F</i>^2^, conventional
<i>R</i>-factors <i>R</i> are based on <i>F</i>, with <i>F</i> set to zero for
negative <i>F</i>^2^. The threshold expression of <i>F</i>^2^ >
2\s(<i>F</i>^2^) is used only for calculating <i>R</i>-factors(gt) <i>etc</i>.
and is not relevant to the choice of reflections for refinement.
<i>R</i>-factors based on <i>F</i>^2^ are statistically about twice as large
as those based on <i>F</i>, and <i>R</i>- factors based on ALL data will be
even larger.
;
_reflns_number_total     2918
_reflns_number_gt     2469
_reflns_threshold_expression     I>2\s(I)
_refine_ls_structure_factor_coef     Fsqd
_refine_ls_matrix_type     full
_refine_ls_R_factor_all     0.0504
_refine_ls_R_factor_gt     0.0416
_refine_ls_wR_factor_gt     0.1074
_refine_ls_wR_factor_ref     0.1153
_refine_ls_goodness_of_fit_ref     1.052
_refine_ls_restrained_S_all     1.051
_refine_ls_number_reflns     2918
_refine_ls_number_parameters     193
_refine_ls_number_restraints     1
_refine_ls_hydrogen_treatment     mixed
_refine_ls_weighting_scheme     calc
_refine_ls_weighting_details
         'calc w=1/[\s^2^(Fo^2^)+(0.0669P)^2^+0.3038P] where P=(Fo^2^+2Fc^2^)/3'
_atom_sites_solution_hydrogens     geom
_atom_sites_solution_primary     direct
_atom_sites_solution_secondary     difmap
_refine_ls_shift/su_max     0.000
_refine_ls_shift/su_mean     0.000
_refine_diff_density_max     0.416
_refine_diff_density_min     -0.286
_refine_ls_extinction_method     none
_refine_ls_extinction_coef     ?
loop_
    _atom_type_symbol
    _atom_type_description
    _atom_type_scat_dispersion_real
    _atom_type_scat_dispersion_imag
    _atom_type_scat_source
    'C' 'C' 0.0181 0.0091
                         'International Tables Vol C Tables 4.2.6.8 and 6.1.1.4'
    'H' 'H' 0.0000 0.0000
                         'International Tables Vol C Tables 4.2.6.8 and 6.1.1.4'
    'N' 'N' 0.0311 0.0180
                         'International Tables Vol C Tables 4.2.6.8 and 6.1.1.4'
    'S' 'S' 0.3331 0.5567
                         'International Tables Vol C Tables 4.2.6.8 and 6.1.1.4'
_computing_data_collection     'CrysAlis PRO (Agilent, 2011)'
_computing_cell_refinement     'CrysAlis PRO (Agilent, 2011)'
_computing_data_reduction     'CrysAlis PRO (Agilent, 2011)'
_computing_structure_solution     'SHELXS97 (Sheldrick, 2008)'
_computing_structure_refinement     'SHELXL97 (Sheldrick, 2008)'
_computing_molecular_graphics
          'ORTEP-3 for Windows (Farrugia, 2012) and DIAMOND (Brandenburg, 2006)'
_computing_publication_material     'publCIF (Westrip, 2010)'
loop_
    _atom_site_type_symbol
    _atom_site_label
    _atom_site_fract_x
    _atom_site_fract_y
    _atom_site_fract_z
    _atom_site_U_iso_or_equiv
    _atom_site_adp_type
    _atom_site_calc_flag
    _atom_site_refinement_flags
    _atom_site_occupancy
    _atom_site_symmetry_multiplicity
    _atom_site_disorder_assembly
    _atom_site_disorder_group
    S S1 0.36876(9) 0.53086(5) 0.18295(4) 0.02532(16) Uani d . 1 1 . .
    S S2 0.33320(10) 0.32045(5) 0.06781(4) 0.02701(17) Uani d . 1 1 . .
    N N1 0.6775(3) 0.29601(17) 0.19095(13) 0.0256(4) Uani d D 1 1 . .
    H H1n 0.749(4) 0.2148(14) 0.1794(18) 0.031 Uiso d D 1 1 . .
    N N2 0.7786(3) 0.34184(17) 0.25917(13) 0.0262(4) Uani d . 1 1 . .
    N N3 -0.1177(4) 1.01818(18) 0.16683(15) 0.0338(5) Uani d . 1 1 . .
    C C1 0.4717(4) 0.3730(2) 0.14713(15) 0.0233(4) Uani d . 1 1 . .
    C C2 0.9846(4) 0.2638(2) 0.29282(16) 0.0266(5) Uani d . 1 1 . .
    H H2 1.0579 0.1846 0.2682 0.032 Uiso calc R 1 1 . .
    C C3 1.1038(4) 0.2962(2) 0.36748(16) 0.0284(5) Uani d . 1 1 . .
    H H3 1.0295 0.3764 0.3909 0.034 Uiso calc R 1 1 . .
    C C4 1.3162(4) 0.2171(2) 0.40512(16) 0.0279(5) Uani d . 1 1 . .
    H H4 1.3893 0.1405 0.3776 0.033 Uiso calc R 1 1 . .
    C C5 1.4484(4) 0.2350(2) 0.48372(16) 0.0284(5) Uani d . 1 1 . .
    C C6 1.3649(5) 0.3430(2) 0.53137(18) 0.0370(6) Uani d . 1 1 . .
    H H6 1.2139 0.4074 0.5133 0.044 Uiso calc R 1 1 . .
    C C7 1.4982(5) 0.3574(3) 0.60420(19) 0.0393(6) Uani d . 1 1 . .
    H H7 1.4401 0.4323 0.6349 0.047 Uiso calc R 1 1 . .
    C C8 1.7160(5) 0.2633(3) 0.63253(18) 0.0368(6) Uani d . 1 1 . .
    H H8 1.8074 0.2733 0.6826 0.044 Uiso calc R 1 1 . .
    C C9 1.8000(4) 0.1543(3) 0.58746(18) 0.0359(5) Uani d . 1 1 . .
    H H9 1.9484 0.0889 0.6072 0.043 Uiso calc R 1 1 . .
    C C10 1.6683(4) 0.1405(2) 0.51347(17) 0.0312(5) Uani d . 1 1 . .
    H H10 1.7283 0.0659 0.4827 0.037 Uiso calc R 1 1 . .
    C C11 0.1118(4) 0.6125(2) 0.10459(17) 0.0269(5) Uani d . 1 1 . .
    H H11A 0.1725 0.6164 0.0379 0.032 Uiso calc R 1 1 . .
    H H11B -0.0298 0.5612 0.1181 0.032 Uiso calc R 1 1 . .
    C C12 0.0263(4) 0.7559(2) 0.12385(16) 0.0262(5) Uani d . 1 1 . .
    C C13 -0.1950(4) 0.7908(2) 0.17696(19) 0.0357(6) Uani d . 1 1 . .
    H H13 -0.3022 0.7258 0.1998 0.043 Uiso calc R 1 1 . .
    C C14 -0.2588(4) 0.9219(2) 0.1965(2) 0.0390(6) Uani d . 1 1 . .
    H H14 -0.4112 0.9441 0.2330 0.047 Uiso calc R 1 1 . .
    C C15 0.0961(5) 0.9839(2) 0.11574(18) 0.0345(5) Uani d . 1 1 . .
    H H15 0.1999 1.0508 0.0940 0.041 Uiso calc R 1 1 . .
    C C16 0.1742(4) 0.8555(2) 0.09283(17) 0.0314(5) Uani d . 1 1 . .
    H H16 0.3277 0.8361 0.0562 0.038 Uiso calc R 1 1 . .
loop_
    _atom_site_aniso_label
    _atom_site_aniso_U_11
    _atom_site_aniso_U_22
    _atom_site_aniso_U_33
    _atom_site_aniso_U_12
    _atom_site_aniso_U_13
    _atom_site_aniso_U_23
    S1 0.0270(3) 0.0170(3) 0.0333(3) 0.00106(19) -0.0078(2) -0.0104(2)
    S2 0.0278(3) 0.0215(3) 0.0342(3) -0.0011(2) -0.0060(2) -0.0124(2)
    N1 0.0275(9) 0.0184(8) 0.0315(10) 0.0004(7) -0.0035(8) -0.0100(7)
    N2 0.0260(9) 0.0226(9) 0.0312(10) -0.0014(7) -0.0049(7) -0.0095(7)
    N3 0.0309(10) 0.0233(9) 0.0484(13) 0.0048(7) -0.0124(9) -0.0149(9)
    C1 0.0249(10) 0.0176(9) 0.0272(11) -0.0021(8) 0.0002(8) -0.0062(8)
    C2 0.0251(10) 0.0224(10) 0.0323(12) -0.0021(8) -0.0013(9) -0.0078(9)
    C3 0.0292(11) 0.0234(10) 0.0334(12) -0.0025(8) -0.0023(9) -0.0096(9)
    C4 0.0300(11) 0.0238(10) 0.0299(12) -0.0020(8) 0.0003(9) -0.0089(9)
    C5 0.0271(11) 0.0262(11) 0.0313(12) -0.0045(8) -0.0021(9) -0.0051(9)
    C6 0.0370(13) 0.0302(12) 0.0429(15) 0.0047(9) -0.0111(11) -0.0122(10)
    C7 0.0419(14) 0.0341(13) 0.0436(15) 0.0009(10) -0.0083(11) -0.0166(11)
    C8 0.0345(12) 0.0433(14) 0.0341(13) -0.0045(10) -0.0093(10) -0.0111(11)
    C9 0.0281(11) 0.0395(13) 0.0387(14) 0.0020(9) -0.0057(10) -0.0111(11)
    C10 0.0291(11) 0.0303(11) 0.0339(13) -0.0007(9) -0.0007(9) -0.0108(9)
    C11 0.0268(10) 0.0201(10) 0.0344(12) 0.0004(8) -0.0097(9) -0.0077(9)
    C12 0.0270(10) 0.0198(10) 0.0320(12) 0.0022(8) -0.0113(9) -0.0081(8)
    C13 0.0260(11) 0.0314(12) 0.0542(16) -0.0051(9) -0.0020(10) -0.0185(11)
    C14 0.0257(11) 0.0359(13) 0.0584(17) 0.0018(9) -0.0017(11) -0.0235(12)
    C15 0.0389(13) 0.0204(10) 0.0439(14) -0.0034(9) -0.0068(11) -0.0060(9)
    C16 0.0328(11) 0.0230(10) 0.0363(13) 0.0005(9) -0.0022(10) -0.0071(9)
_geom_special_details
;
All s.u.'s (except the s.u. in the dihedral angle between two l.s. planes) are
estimated using the full covariance matrix. The cell s.u.'s are taken into
account individually in the estimation of s.u.'s in distances, angles and
torsion angles; correlations between s.u.'s in cell parameters are only used
when they are defined by crystal symmetry. An approximate (isotropic)
treatment of cell s.u.'s is used for estimating s.u.'s involving l.s. planes.
;
loop_
    _geom_bond_atom_site_label_1
    _geom_bond_atom_site_label_2
    _geom_bond_site_symmetry_2
    _geom_bond_distance
    _geom_bond_publ_flag
    S1 C1 . 1.760(2) ?
    S1 C11 . 1.817(2) ?
    S2 C1 . 1.662(2) ?
    N1 C1 . 1.342(3) ?
    N1 N2 . 1.379(3) ?
    N1 H1n . 0.880(10) ?
    N2 C2 . 1.290(3) ?
    N3 C14 . 1.332(3) ?
    N3 C15 . 1.337(3) ?
    C2 C3 . 1.439(3) ?
    C2 H2 . 0.9500 ?
    C3 C4 . 1.340(3) ?
    C3 H3 . 0.9500 ?
    C4 C5 . 1.463(3) ?
    C4 H4 . 0.9500 ?
    C5 C10 . 1.398(3) ?
    C5 C6 . 1.400(3) ?
    C6 C7 . 1.382(3) ?
    C6 H6 . 0.9500 ?
    C7 C8 . 1.383(3) ?
    C7 H7 . 0.9500 ?
    C8 C9 . 1.385(4) ?
    C8 H8 . 0.9500 ?
    C9 C10 . 1.389(3) ?
    C9 H9 . 0.9500 ?
    C10 H10 . 0.9500 ?
    C11 C12 . 1.514(3) ?
    C11 H11A . 0.9900 ?
    C11 H11B . 0.9900 ?
    C12 C13 . 1.385(3) ?
    C12 C16 . 1.386(3) ?
    C13 C14 . 1.391(3) ?
    C13 H13 . 0.9500 ?
    C14 H14 . 0.9500 ?
    C15 C16 . 1.389(3) ?
    C15 H15 . 0.9500 ?
    C16 H16 . 0.9500 ?
loop_
    _geom_angle_atom_site_label_1
    _geom_angle_atom_site_label_2
    _geom_angle_atom_site_label_3
    _geom_angle_site_symmetry_1
    _geom_angle_site_symmetry_3
    _geom_angle
    _geom_angle_publ_flag
    C1 S1 C11 . . 101.51(10) ?
    C1 N1 N2 . . 119.67(17) ?
    C1 N1 H1n . . 122.4(17) ?
    N2 N1 H1n . . 117.9(17) ?
    C2 N2 N1 . . 114.56(18) ?
    C14 N3 C15 . . 116.84(19) ?
    N1 C1 S2 . . 121.98(16) ?
    N1 C1 S1 . . 113.13(16) ?
    S2 C1 S1 . . 124.88(12) ?
    N2 C2 C3 . . 120.4(2) ?
    N2 C2 H2 . . 119.8 ?
    C3 C2 H2 . . 119.8 ?
    C4 C3 C2 . . 122.2(2) ?
    C4 C3 H3 . . 118.9 ?
    C2 C3 H3 . . 118.9 ?
    C3 C4 C5 . . 127.5(2) ?
    C3 C4 H4 . . 116.3 ?
    C5 C4 H4 . . 116.3 ?
    C10 C5 C6 . . 117.9(2) ?
    C10 C5 C4 . . 119.1(2) ?
    C6 C5 C4 . . 123.0(2) ?
    C7 C6 C5 . . 121.1(2) ?
    C7 C6 H6 . . 119.4 ?
    C5 C6 H6 . . 119.4 ?
    C6 C7 C8 . . 120.2(2) ?
    C6 C7 H7 . . 119.9 ?
    C8 C7 H7 . . 119.9 ?
    C7 C8 C9 . . 119.7(2) ?
    C7 C8 H8 . . 120.2 ?
    C9 C8 H8 . . 120.2 ?
    C8 C9 C10 . . 120.2(2) ?
    C8 C9 H9 . . 119.9 ?
    C10 C9 H9 . . 119.9 ?
    C9 C10 C5 . . 120.9(2) ?
    C9 C10 H10 . . 119.6 ?
    C5 C10 H10 . . 119.6 ?
    C12 C11 S1 . . 105.44(14) ?
    C12 C11 H11A . . 110.7 ?
    S1 C11 H11A . . 110.7 ?
    C12 C11 H11B . . 110.7 ?
    S1 C11 H11B . . 110.7 ?
    H11A C11 H11B . . 108.8 ?
    C13 C12 C16 . . 117.4(2) ?
    C13 C12 C11 . . 121.6(2) ?
    C16 C12 C11 . . 121.0(2) ?
    C12 C13 C14 . . 119.3(2) ?
    C12 C13 H13 . . 120.3 ?
    C14 C13 H13 . . 120.3 ?
    N3 C14 C13 . . 123.6(2) ?
    N3 C14 H14 . . 118.2 ?
    C13 C14 H14 . . 118.2 ?
    N3 C15 C16 . . 123.4(2) ?
    N3 C15 H15 . . 118.3 ?
    C16 C15 H15 . . 118.3 ?
    C12 C16 C15 . . 119.4(2) ?
    C12 C16 H16 . . 120.3 ?
    C15 C16 H16 . . 120.3 ?
loop_
    _geom_torsion_atom_site_label_1
    _geom_torsion_atom_site_label_2
    _geom_torsion_atom_site_label_3
    _geom_torsion_atom_site_label_4
    _geom_torsion_site_symmetry_1
    _geom_torsion_site_symmetry_2
    _geom_torsion_site_symmetry_3
    _geom_torsion_site_symmetry_4
    _geom_torsion
    _geom_torsion_publ_flag
    C1 N1 N2 C2 . . . . -176.15(19) ?
    N2 N1 C1 S2 . . . . -177.22(15) ?
    N2 N1 C1 S1 . . . . 2.5(2) ?
    C11 S1 C1 N1 . . . . 175.41(16) ?
    C11 S1 C1 S2 . . . . -4.84(16) ?
    N1 N2 C2 C3 . . . . -177.19(18) ?
    N2 C2 C3 C4 . . . . 179.2(2) ?
    C2 C3 C4 C5 . . . . -176.9(2) ?
    C3 C4 C5 C10 . . . . 179.6(2) ?
    C3 C4 C5 C6 . . . . -0.2(4) ?
    C10 C5 C6 C7 . . . . 1.3(4) ?
    C4 C5 C6 C7 . . . . -178.8(2) ?
    C5 C6 C7 C8 . . . . -1.1(4) ?
    C6 C7 C8 C9 . . . . 0.1(4) ?
    C7 C8 C9 C10 . . . . 0.8(4) ?
    C8 C9 C10 C5 . . . . -0.5(4) ?
    C6 C5 C10 C9 . . . . -0.5(3) ?
    C4 C5 C10 C9 . . . . 179.6(2) ?
    C1 S1 C11 C12 . . . . -174.77(15) ?
    S1 C11 C12 C13 . . . . -103.5(2) ?
    S1 C11 C12 C16 . . . . 73.2(2) ?
    C16 C12 C13 C14 . . . . 0.1(4) ?
    C11 C12 C13 C14 . . . . 176.9(2) ?
    C15 N3 C14 C13 . . . . -0.1(4) ?
    C12 C13 C14 N3 . . . . 0.0(4) ?
    C14 N3 C15 C16 . . . . 0.2(4) ?
    C13 C12 C16 C15 . . . . 0.0(3) ?
    C11 C12 C16 C15 . . . . -176.9(2) ?
    N3 C15 C16 C12 . . . . -0.1(4) ?
loop_
    _geom_hbond_atom_site_label_D
    _geom_hbond_atom_site_label_H
    _geom_hbond_atom_site_label_A
    _geom_hbond_site_symmetry_A
    _geom_hbond_distance_DH
    _geom_hbond_distance_HA
    _geom_hbond_distance_DA
    _geom_hbond_angle_DHA
    N1 H1n N3 1_645 0.881(16) 2.021(15) 2.897(3) 172(2)
    C8 H8 Cg1 2_766 0.95 2.92 3.701(3) 141
