# Supplementary material for: (Pyridin-4-yl)methyl N′-(3-phenyl­allyl­idene)hydrazinecarbodithio­ate
Source: Acta Crystallogr Sect E Struct Rep Online. 2013 Jan 4;69(Pt 2):o167–8. doi: 10.1107/S1600536812051537 (PMC3569232; doi:10.1107/S1600536812051537)
Supplement: Supplementary file 2 [file e-69-0o167-Isup2.hkl]

#
# h,k,l, Fc-squared, Fo-squared, sigma(Fo-squared) and status flag
#
data_I
_shelx_title ' 1225'
_shelx_refln_list_code          4
_shelx_F_calc_maximum      145.41
_exptl_crystal_F_000       328.00
_reflns_d_resolution_high  0.8092
 
loop_
 _symmetry_equiv_pos_as_xyz
 'x, y, z'
 '-x, -y, -z'
 
_cell_length_a     5.3784
_cell_length_b    10.1570
_cell_length_c    14.5488
_cell_angle_alpha  77.315
_cell_angle_beta   84.735
_cell_angle_gamma  78.193
 
_shelx_F_squared_multiplier     1.000
 
loop_
 _refln_index_h
 _refln_index_k
 _refln_index_l
 _refln_F_squared_calc
 _refln_F_squared_meas
 _refln_F_squared_sigma
 _refln_observed_status
   1   0   0      315.32      334.32      8.90 o
   2   0   0      711.40      701.25      9.67 o
   3   0   0      657.75      673.09     12.13 o
   4   0   0      208.21      204.53      7.48 o
   5   0   0       24.23       22.12      2.55 o
   6   0   0      169.97      192.66      9.11 o
  -6   1   0      121.61      123.51      5.96 o
  -5   1   0       47.66       42.35      4.90 o
  -4   1   0      159.82      138.46      9.29 o
  -3   1   0       93.55       94.97      5.65 o
  -2   1   0     1218.15     1334.61     21.34 o
  -1   1   0     1837.62     2048.28     29.61 o
   0   1   0      713.30      779.22     17.31 o
   1   1   0     2692.60     2943.34     25.14 o
   2   1   0      227.58      236.03      5.84 o
   3   1   0      876.26      916.60     11.49 o
   4   1   0       59.64       54.69      3.94 o
   5   1   0        1.68        3.23      1.71 o
   6   1   0        0.06        2.22      3.21 o
  -6   2   0       58.96       56.44      3.15 o
  -5   2   0      103.94      101.54      8.31 o
  -4   2   0      420.28      390.33     17.06 o
  -3   2   0      300.36      330.79      9.30 o
  -2   2   0      327.53      342.42      5.92 o
  -1   2   0       72.95       70.30      3.15 o
   0   2   0     3237.88     3527.76     59.78 o
   1   2   0      143.34      150.44      7.71 o
   2   2   0        7.88        6.56      1.28 o
   3   2   0       27.03       22.99      2.09 o
   4   2   0      143.19      147.81      5.87 o
   5   2   0       16.09       16.02      2.09 o
   6   2   0      129.02      129.27      6.66 o
  -5   3   0       26.43       27.07      3.39 o
  -4   3   0       12.86        9.10      1.83 o
  -3   3   0      133.59      138.95      5.83 o
  -2   3   0       21.47       25.57      1.83 o
  -1   3   0      212.02      249.65      4.74 o
   0   3   0     1492.95     1540.99     11.75 o
   1   3   0      700.50      764.00     12.40 o
   2   3   0       49.91       76.02      2.65 o
   3   3   0      240.86      251.03      6.71 o
   4   3   0        1.55        7.23      2.40 o
   5   3   0      955.89      975.43     15.07 o
   6   3   0        5.18        5.15      1.72 o
  -5   4   0       85.57       83.58      5.00 o
  -4   4   0        3.27       -0.34      1.77 o
  -3   4   0      642.88      631.67     14.81 o
  -2   4   0      200.86      209.03      5.38 o
  -1   4   0     1101.41     1186.15     12.08 o
   0   4   0      176.10      188.95      3.41 o
   1   4   0       61.47       58.67      2.19 o
   2   4   0     1143.10     1251.87     12.20 o
   3   4   0      111.83      127.42      4.58 o
   4   4   0      271.89      254.21      9.23 o
   5   4   0      249.06      244.84      7.20 o
   6   4   0       39.33       48.87      3.29 o
  -5   5   0       43.73       49.47      3.51 o
  -4   5   0       66.43       61.78      4.67 o
  -3   5   0     1810.18     1828.08     28.94 o
  -2   5   0     1360.09     1372.04     15.69 o
  -1   5   0      144.98      164.42      5.21 o
   0   5   0      237.58      234.65      4.67 o
   1   5   0      558.98      545.80      6.94 o
   2   5   0       46.06       38.66      2.74 o
   3   5   0      156.21      168.99      6.20 o
   4   5   0      575.21      554.98     21.39 o
   5   5   0       73.90       77.99      5.36 o
   6   5   0        2.67        1.04      1.76 o
  -5   6   0       25.72       24.88      4.90 o
  -4   6   0      393.85      434.36     10.52 o
  -3   6   0        9.80        7.84      2.10 o
  -2   6   0     1346.22     1355.24     17.95 o
  -1   6   0       15.76       16.67      2.02 o
   0   6   0      664.59      664.35      8.89 o
   1   6   0      947.44     1013.27     11.38 o
   2   6   0      130.55      139.12      6.35 o
   3   6   0       35.55       28.78      3.18 o
   4   6   0      150.82      136.70      4.70 o
   5   6   0        1.61        0.02      2.30 o
   6   6   0        0.12       -0.48      2.02 o
  -4   7   0       15.92       25.89      2.55 o
  -3   7   0        6.78        6.13      3.24 o
  -2   7   0        1.47        3.32      1.40 o
  -1   7   0      183.91      188.33      6.78 o
   0   7   0        3.46        0.45      1.39 o
   1   7   0      297.96      316.07      8.13 o
   2   7   0       35.03       35.71      3.36 o
   3   7   0       71.02       74.07      5.99 o
   4   7   0      403.05      348.29      8.61 o
   5   7   0        3.59        2.86      1.83 o
   6   7   0       15.61       21.33      2.32 o
  -4   8   0        1.65        5.98      2.52 o
  -3   8   0       39.74       45.05      3.72 o
  -2   8   0       82.37       80.77      4.74 o
  -1   8   0       14.08       12.44      1.52 o
   0   8   0       15.78       15.59      2.77 o
   1   8   0      394.53      403.23     10.51 o
   2   8   0      498.50      503.38     15.26 o
   3   8   0      251.42      246.69      9.29 o
   4   8   0       89.16       94.61      6.43 o
   5   8   0        1.84        0.44      1.44 o
  -3   9   0        6.99       10.54      1.91 o
  -2   9   0        1.58        1.25      1.90 o
  -1   9   0     1067.58     1131.37     18.43 o
   0   9   0      113.27      121.28      5.09 o
   1   9   0      330.86      311.21      8.95 o
   2   9   0       81.60       82.13      4.65 o
   3   9   0      147.58      149.07     10.42 o
   4   9   0       11.85        9.46      2.82 o
   5   9   0       63.39       65.15      3.52 o
  -2  10   0      476.36      537.69     10.91 o
  -1  10   0      307.11      338.60      8.67 o
   0  10   0       36.22       43.63      3.75 o
   1  10   0       89.91       85.40      6.11 o
   2  10   0      297.64      311.75     11.50 o
   3  10   0       15.91       19.88      2.87 o
   4  10   0      148.99      150.49      7.44 o
  -1  11   0       22.50       30.24      2.85 o
   0  11   0        8.32        9.70      2.09 o
   1  11   0       43.75       39.36      4.61 o
   2  11   0        5.98        3.57      2.69 o
   3  11   0       15.05       12.29      1.84 o
   1  12   0       39.41       45.29      3.83 o
   2  12   0        0.76       -0.53      2.81 o
  -1 -12   1       10.13        1.41      3.16 o
  -3 -11   1        2.17       -0.77      1.65 o
  -2 -11   1        5.81        3.15      1.89 o
  -1 -11   1       46.50       50.40      5.33 o
   0 -11   1       30.77       36.90      3.14 o
   1 -11   1       14.58       18.69      3.00 o
  -4 -10   1      159.62      177.11      9.71 o
  -3 -10   1       84.22       84.61      4.91 o
  -2 -10   1        6.69        5.98      2.53 o
  -1 -10   1      458.72      480.55     18.82 o
   0 -10   1      364.76      394.74     10.52 o
   1 -10   1        9.62       11.05      2.33 o
   2 -10   1      451.62      509.35     11.98 o
  -5  -9   1       27.92       36.87      3.41 o
  -4  -9   1      289.09      305.46     10.38 o
  -3  -9   1        1.22        1.54      2.52 o
  -2  -9   1      260.42      247.47      7.73 o
  -1  -9   1      336.80      323.61      9.45 o
   0  -9   1      110.84      107.74      4.49 o
   1  -9   1        6.55        7.29      2.36 o
   2  -9   1      130.53      157.57      8.16 o
   3  -9   1      136.51      161.66      5.73 o
  -5  -8   1       57.51       65.10      3.25 o
  -4  -8   1       73.41       65.34      5.22 o
  -3  -8   1       26.88       23.56      3.21 o
  -2  -8   1      703.84      700.18     10.91 o
  -1  -8   1      107.26      109.93      6.42 o
   0  -8   1       14.66       12.68      2.81 o
   1  -8   1       25.36       29.49      2.19 o
   2  -8   1        0.60        2.16      2.22 o
   3  -8   1        0.03       -2.14      2.14 o
  -5  -7   1       27.65       23.48      2.40 o
  -4  -7   1       37.84       27.25      3.33 o
  -3  -7   1       60.43       49.95      4.09 o
  -2  -7   1       53.31       49.18      4.43 o
  -1  -7   1       58.36       57.55      3.64 o
   0  -7   1        7.03        5.13      1.71 o
   1  -7   1       32.36       27.78      2.67 o
   2  -7   1      219.38      229.63      6.46 o
   3  -7   1        0.53       -0.24      2.52 o
   4  -7   1      108.78      117.93      4.95 o
  -6  -6   1        4.81        6.87      1.69 o
  -5  -6   1       28.19       30.96      3.59 o
  -4  -6   1        0.95        0.72      1.38 o
  -3  -6   1      169.06      171.77      8.54 o
  -2  -6   1      337.78      370.45     11.58 o
  -1  -6   1       46.40       60.53      3.37 o
   0  -6   1      396.51      388.31      9.09 o
   1  -6   1      900.72      900.66     15.00 o
   2  -6   1       22.93       25.54      3.01 o
   3  -6   1       55.54       48.43      3.02 o
   4  -6   1      393.20      424.69     10.24 o
  -6  -5   1       83.28      100.38      4.61 o
  -5  -5   1        1.64        2.20      2.35 o
  -4  -5   1      127.93      114.58      4.67 o
  -3  -5   1      674.45      694.81     17.24 o
  -2  -5   1       47.28       43.15      3.18 o
  -1  -5   1     1825.99     1972.48     16.45 o
   0  -5   1      698.40      710.36      9.21 o
   1  -5   1      702.00      712.36     13.14 o
   2  -5   1      644.36      654.51     11.04 o
   3  -5   1      684.17      666.42     12.35 o
   4  -5   1        3.64        7.40      2.38 o
   5  -5   1       62.01       59.42      3.80 o
  -6  -4   1      131.66      144.69      7.11 o
  -5  -4   1      171.46      174.17      7.00 o
  -4  -4   1      360.95      343.77     12.44 o
  -3  -4   1      228.66      221.13      6.82 o
  -2  -4   1        1.34        1.26      1.00 o
  -1  -4   1       76.47       63.88      2.61 o
   0  -4   1     2062.47     2224.11     15.70 o
   1  -4   1      103.90      107.39      3.79 o
   2  -4   1      112.11      105.33      4.12 o
   3  -4   1      168.28      162.98      7.03 o
   4  -4   1      139.56      122.13      6.15 o
   5  -4   1       12.67        9.29      2.44 o
  -6  -3   1        0.68        1.18      1.57 o
  -5  -3   1      119.72      113.87      4.77 o
  -4  -3   1       60.26       57.56      4.78 o
  -3  -3   1        9.46        8.03      1.63 o
  -2  -3   1       60.17       72.50      2.69 o
  -1  -3   1      249.99      255.39      6.22 o
   0  -3   1       57.01       53.34      2.74 o
   1  -3   1      416.48      482.20      7.44 o
   2  -3   1      516.38      603.68      8.76 o
   3  -3   1        6.00        0.76      1.69 o
   4  -3   1        1.99        2.99      1.92 o
   5  -3   1       47.27       47.13      4.18 o
  -6  -2   1        0.62        0.88      2.34 o
  -5  -2   1       77.33       77.75      3.74 o
  -4  -2   1      206.88      209.89      8.55 o
  -3  -2   1        0.15       -0.74      1.43 o
  -2  -2   1        0.42        2.52      1.16 o
  -1  -2   1      145.02      154.82      5.45 o
   0  -2   1        6.94        9.86      1.82 o
   1  -2   1       45.28       44.71      2.41 o
   2  -2   1     2054.88     2195.28     16.84 o
   3  -2   1       30.12       30.75      3.19 o
   4  -2   1      160.99      150.19      8.48 o
   5  -2   1       15.62       23.50      3.24 o
   6  -2   1      180.69      187.30      5.40 o
  -6  -1   1       25.05       29.37      3.67 o
  -5  -1   1       31.22       27.81      3.33 o
  -4  -1   1       24.02       21.24      2.84 o
  -3  -1   1        0.75        1.56      1.46 o
  -2  -1   1     1618.13     1626.16     13.48 o
  -1  -1   1      207.92      250.35     10.54 o
   0  -1   1       15.12       16.59      1.49 o
   1  -1   1     2065.31     2207.26     24.92 o
   2  -1   1      401.55      402.53      6.81 o
   3  -1   1       38.71       46.47      3.56 o
   4  -1   1      206.24      160.55      7.58 o
   5  -1   1      300.31      290.49     22.32 o
   6  -1   1        2.16        4.18      2.34 o
  -6   0   1       44.76       40.13      4.46 o
  -5   0   1      142.38      127.98      5.67 o
  -4   0   1       19.60       14.74      2.64 o
  -3   0   1      979.37      988.74     14.45 o
  -2   0   1      652.31      666.16      9.19 o
  -1   0   1     1617.81     1686.41     27.96 o
   0   0   1      428.75      414.63      6.88 o
   1   0   1       30.65       30.87      2.30 o
   2   0   1      161.77      171.68      5.44 o
   3   0   1      199.34      243.82      6.12 o
   4   0   1      470.24      449.10     13.96 o
   5   0   1       80.86       72.77      4.74 o
   6   0   1        8.69        5.71      2.89 o
  -6   1   1       55.47       61.89      3.57 o
  -5   1   1       57.13       49.38      8.05 o
  -4   1   1       62.30       58.23      5.45 o
  -3   1   1     2993.81     3257.04     42.39 o
  -2   1   1       66.36       57.97      2.68 o
  -1   1   1       96.14      122.59      7.08 o
   0   1   1      426.95      448.44      9.33 o
   1   1   1     1787.72     2068.95     42.21 o
   2   1   1        2.07        2.67      1.14 o
   3   1   1        0.08        0.06      1.28 o
   4   1   1       18.67       16.74      2.70 o
   5   1   1        4.89        2.80      1.86 o
   6   1   1       59.57       68.06      6.07 o
  -6   2   1       71.16       63.46      3.85 o
  -5   2   1       29.44       28.64      3.19 o
  -4   2   1        6.76        2.67      2.22 o
  -3   2   1        9.79       12.59      2.68 o
  -2   2   1      394.01      458.47      6.64 o
  -1   2   1      245.07      246.90      5.10 o
   0   2   1     4566.99     4857.97     77.66 o
   1   2   1      154.39      137.84      7.24 o
   2   2   1       23.73       20.64      1.87 o
   3   2   1      283.43      261.26      7.67 o
   4   2   1      122.88      119.89      4.99 o
   5   2   1       15.27       12.96      1.95 o
   6   2   1      283.98      308.86     12.26 o
  -5   3   1        0.54       -0.57      2.01 o
  -4   3   1       82.12       70.89      3.92 o
  -3   3   1      462.87      483.81     10.79 o
  -2   3   1       25.99       29.36      1.84 o
  -1   3   1     1231.55     1384.78      9.46 o
   0   3   1     3195.20     3426.28     15.94 o
   1   3   1      516.95      551.53     11.94 o
   2   3   1      427.03      419.51      5.59 o
   3   3   1      657.58      655.17      9.62 o
   4   3   1      182.84      175.91      6.50 o
   5   3   1      530.45      523.54     10.55 o
   6   3   1      270.28      328.32     15.59 o
  -5   4   1       29.12       31.51      3.77 o
  -4   4   1      378.93      353.26      9.51 o
  -3   4   1        9.82       11.40      2.12 o
  -2   4   1      616.91      599.39      8.48 o
  -1   4   1      715.54      744.37      8.02 o
   0   4   1     1129.00     1271.77     10.26 o
   1   4   1      456.99      486.16      6.44 o
   2   4   1     2497.25     2772.28     23.03 o
   3   4   1        4.63       11.80      1.81 o
   4   4   1       26.51       31.42      4.22 o
   5   4   1       43.17       42.60      3.09 o
   6   4   1       95.14      102.98      4.21 o
  -5   5   1      158.35      163.09      5.62 o
  -4   5   1       40.74       42.50      3.50 o
  -3   5   1      241.21      250.63     10.58 o
  -2   5   1      317.02      337.97      8.34 o
  -1   5   1      106.66       95.76      3.70 o
   0   5   1      279.73      319.98      5.07 o
   1   5   1      849.58      911.37      8.13 o
   2   5   1      253.46      226.04      5.57 o
   3   5   1       59.16       66.91      3.82 o
   4   5   1        3.82        4.55      1.97 o
   5   5   1       84.79       83.71      5.75 o
   6   5   1        7.60        7.82      2.13 o
  -5   6   1      122.76      132.31      8.99 o
  -4   6   1       27.27       28.13      3.03 o
  -3   6   1       48.65       49.69      3.42 o
  -2   6   1      113.38      111.80      5.64 o
  -1   6   1       16.41       21.46      2.17 o
   0   6   1       77.52       86.46      3.06 o
   1   6   1       60.64       70.76      2.94 o
   2   6   1       10.77        9.99      1.96 o
   3   6   1        4.10        3.07      1.53 o
   4   6   1       15.68       10.20      1.70 o
   5   6   1       44.98       44.90      4.14 o
   6   6   1        5.16        3.12      2.49 o
  -4   7   1       66.29       76.62      4.05 o
  -3   7   1       47.35       52.33      4.78 o
  -2   7   1      255.96      259.87      6.96 o
  -1   7   1        9.71        8.31      1.75 o
   0   7   1        7.17        8.34      1.70 o
   1   7   1      648.56      707.07     10.97 o
   2   7   1       12.03       13.76      2.32 o
   3   7   1      168.54      165.25      7.71 o
   4   7   1       13.95        8.44      1.71 o
   5   7   1       22.58       27.15      3.11 o
   6   7   1        0.87        1.11      1.44 o
  -4   8   1       15.74       13.07      2.10 o
  -3   8   1      383.28      418.88     10.46 o
  -2   8   1       57.84       59.06      3.33 o
  -1   8   1      546.17      544.10      9.62 o
   0   8   1      425.51      439.98     11.30 o
   1   8   1      227.70      220.84      7.09 o
   2   8   1      228.44      228.14      9.56 o
   3   8   1      391.45      367.20     11.66 o
   4   8   1      141.69      134.50      8.56 o
   5   8   1       37.00       34.27      2.78 o
  -3   9   1      154.48      182.17      5.82 o
  -2   9   1      104.83      106.30      4.80 o
  -1   9   1      236.66      235.41      8.61 o
   0   9   1      406.61      423.35      9.26 o
   1   9   1       21.15       19.53      2.15 o
   2   9   1        3.12        0.92      2.64 o
   3   9   1      518.05      518.95     14.35 o
   4   9   1      376.58      388.70     17.45 o
   5   9   1        4.50        3.93      1.71 o
  -2  10   1        1.54        5.09      1.77 o
  -1  10   1       34.73       43.29      3.71 o
   0  10   1       34.79       32.23      3.25 o
   1  10   1        1.96        5.09      2.04 o
   2  10   1      127.35      137.45      7.77 o
   3  10   1       70.06       73.18      6.47 o
   4  10   1        0.21       -1.88      1.88 o
  -1  11   1      139.71      154.38      6.07 o
   0  11   1        0.18       -1.67      2.15 o
   1  11   1       31.57       26.82      2.86 o
   2  11   1       21.78       24.33      3.17 o
   3  11   1        5.57        4.03      1.85 o
   4  11   1       15.21       13.64      2.63 o
   0  12   1       34.88       40.63      4.42 o
   1  12   1       39.42       43.38      4.69 o
   2  12   1       44.79       53.94      9.75 o
  -3 -11   2       40.81       40.16      3.40 o
  -2 -11   2       75.41       76.46      6.89 o
  -1 -11   2        5.56        4.09      2.50 o
   0 -11   2      426.31      479.10     17.64 o
   1 -11   2      134.88      158.77      8.04 o
  -4 -10   2       77.41       88.38      5.37 o
  -3 -10   2      150.65      162.97      9.79 o
  -2 -10   2       12.06       10.31      2.31 o
  -1 -10   2       75.08       77.69      5.75 o
   0 -10   2       51.79       51.86      4.02 o
   1 -10   2       29.43       30.04      4.19 o
   2 -10   2        6.52        6.90      2.11 o
  -5  -9   2      143.61      153.99     11.10 o
  -4  -9   2      256.87      267.77     10.82 o
  -3  -9   2      105.17       91.82      7.23 o
  -2  -9   2        5.13        3.49      1.94 o
  -1  -9   2        0.51        2.14      2.41 o
   0  -9   2       14.98       14.85      2.14 o
   1  -9   2       41.17       44.82      3.13 o
   2  -9   2       77.67       90.05      6.09 o
   3  -9   2        0.66       -2.03      2.03 o
  -5  -8   2       26.46       25.11      2.22 o
  -4  -8   2       12.49       15.63      2.35 o
  -3  -8   2       96.47       84.84      5.07 o
  -2  -8   2       84.42       78.21      3.58 o
  -1  -8   2       21.08       19.19      2.24 o
   0  -8   2       39.31       37.75      2.32 o
   1  -8   2      331.00      316.15      6.82 o
   2  -8   2       34.85       37.80      4.02 o
   3  -8   2       51.26       66.54      4.16 o
  -5  -7   2       94.87       89.44      4.87 o
  -4  -7   2       24.81       23.13      2.71 o
  -3  -7   2       28.91       29.47      2.90 o
  -2  -7   2       42.36       31.77      4.55 o
  -1  -7   2      110.83      106.56      5.44 o
   0  -7   2       62.30       60.53      5.16 o
   1  -7   2      797.19      766.45     16.69 o
   2  -7   2      613.77      620.45     11.83 o
   3  -7   2       66.31       64.96      4.09 o
   4  -7   2      134.32      159.99      5.25 o
  -6  -6   2       46.56       52.11      3.72 o
  -5  -6   2       72.62       76.45      5.19 o
  -4  -6   2       40.15       40.27      2.81 o
  -3  -6   2       36.10       37.14      4.26 o
  -2  -6   2      285.96      275.60      9.10 o
  -1  -6   2      234.00      229.55      7.96 o
   0  -6   2       80.14       83.45      5.52 o
   1  -6   2      908.32      926.81     16.70 o
   2  -6   2     1125.76     1124.73     18.10 o
   3  -6   2        9.91        7.40      1.70 o
   4  -6   2      158.67      166.51      6.32 o
  -6  -5   2      207.49      242.68     17.12 o
  -5  -5   2      103.07      112.71      6.87 o
  -4  -5   2       13.19       11.98      1.96 o
  -3  -5   2      354.13      348.20      9.61 o
  -2  -5   2      158.31      141.77      4.79 o
  -1  -5   2        5.00        4.42      1.55 o
   0  -5   2      592.51      637.27     10.72 o
   1  -5   2      468.98      491.50     10.13 o
   2  -5   2      555.22      573.53     12.01 o
   3  -5   2       20.69       22.72      1.84 o
   4  -5   2        5.02        5.30      2.12 o
   5  -5   2      110.06      129.36      5.62 o
  -6  -4   2      143.92      160.36      7.38 o
  -5  -4   2        5.19        4.44      2.13 o
  -4  -4   2        7.84        5.90      2.17 o
  -3  -4   2      176.75      158.61      6.18 o
  -2  -4   2      133.81      148.37      4.22 o
  -1  -4   2     2721.93     2991.48     29.16 o
   0  -4   2       85.09       98.38      2.94 o
   1  -4   2       68.30       80.18      3.59 o
   2  -4   2        1.29        1.83      1.44 o
   3  -4   2        7.93        6.23      1.68 o
   4  -4   2       10.76        5.66      2.01 o
   5  -4   2       79.90       73.63      4.28 o
  -6  -3   2        2.37        3.92      2.96 o
  -5  -3   2       66.64       60.21      4.35 o
  -4  -3   2        9.33        4.60      2.58 o
  -3  -3   2        2.45        4.03      1.89 o
  -2  -3   2      233.49      236.89      4.71 o
  -1  -3   2      167.15      180.98      4.64 o
   0  -3   2        1.84        0.57      1.09 o
   1  -3   2      593.39      620.69      8.57 o
   2  -3   2      825.83      970.32     12.26 o
   3  -3   2      236.00      216.60      7.56 o
   4  -3   2       78.02       79.86      3.70 o
   5  -3   2        9.58        5.63      1.83 o
  -6  -2   2        3.72        5.44      2.51 o
  -5  -2   2       12.02       11.04      2.63 o
  -4  -2   2      146.56      156.35      7.52 o
  -3  -2   2      296.33      291.90      7.81 o
  -2  -2   2      659.40      656.50      7.83 o
  -1  -2   2    21143.17    21802.77    287.18 o
   0  -2   2     2615.58     2742.05     36.67 o
   1  -2   2      132.41      133.62      3.48 o
   2  -2   2     1087.22     1158.37     13.41 o
   3  -2   2       81.05       62.90      4.29 o
   4  -2   2        2.48        2.31      2.16 o
   5  -2   2      307.19      296.01      9.48 o
   6  -2   2      252.04      267.05      6.23 o
  -6  -1   2        6.50        7.46      2.50 o
  -5  -1   2       61.03       59.45      4.52 o
  -4  -1   2      124.15      116.60      5.72 o
  -3  -1   2        0.06        0.55      1.50 o
  -2  -1   2      988.17      997.44     14.11 o
  -1  -1   2    13405.09    13909.25    110.32 o
   0  -1   2       84.85       96.59      4.12 o
   1  -1   2       12.06       12.52      2.03 o
   2  -1   2     3599.95     3931.99     29.45 o
   3  -1   2      539.45      578.48     10.52 o
   4  -1   2       51.16       45.36      4.10 o
   5  -1   2      144.12      126.69      8.80 o
   6  -1   2      108.50      119.39      7.14 o
  -6   0   2      137.25      152.60      9.34 o
  -5   0   2      280.17      240.46     18.03 o
  -4   0   2        1.29        2.44      1.99 o
  -3   0   2      564.59      632.06     10.16 o
  -2   0   2      324.79      301.59      7.79 o
  -1   0   2      565.08      649.40     15.33 o
   0   0   2       39.87       38.25      2.65 o
   1   0   2      443.75      473.02     10.60 o
   2   0   2      563.83      590.80      9.12 o
   3   0   2      385.50      414.65      9.04 o
   4   0   2       91.75       76.05      4.57 o
   5   0   2        1.18       -2.09      2.09 o
   6   0   2        4.78        6.43      2.70 o
  -6   1   2       28.59       32.51      2.71 o
  -5   1   2      272.01      250.27      8.33 o
  -4   1   2        0.01        1.53      2.38 o
  -3   1   2       24.05       17.45      2.40 o
  -2   1   2       29.38       24.70      1.75 o
  -1   1   2      581.21      597.66     13.76 o
   0   1   2      268.44      254.82      7.48 o
   1   1   2     2886.49     3137.16     57.09 o
   2   1   2      228.19      237.92      4.06 o
   3   1   2       11.39       12.58      1.76 o
   4   1   2      138.18      133.22      6.08 o
   5   1   2       96.20       94.24      4.68 o
   6   1   2        1.74        1.31      2.36 o
  -6   2   2        1.32        5.75      2.56 o
  -5   2   2        0.03       -2.29      2.29 o
  -4   2   2      163.20      157.00      8.59 o
  -3   2   2       12.47       11.39      2.09 o
  -2   2   2       40.20       36.52      2.20 o
  -1   2   2      640.72      676.25      8.09 o
   0   2   2       14.94       13.83      1.80 o
   1   2   2      382.18      430.06     13.46 o
   2   2   2      239.69      237.91      3.67 o
   3   2   2      215.00      208.32      6.10 o
   4   2   2      853.09      825.65     14.82 o
   5   2   2       58.24       63.09      3.60 o
   6   2   2      128.64      134.46      8.40 o
  -5   3   2       10.81       11.98      2.80 o
  -4   3   2      445.95      423.18      8.77 o
  -3   3   2      375.86      364.10      8.85 o
  -2   3   2      202.61      199.59      5.18 o
  -1   3   2      807.37      863.20      8.21 o
   0   3   2       12.39        9.87      1.16 o
   1   3   2      541.20      591.79      8.23 o
   2   3   2      422.83      457.57      6.06 o
   3   3   2      969.52      993.44     10.29 o
   4   3   2      486.02      475.39     11.31 o
   5   3   2        2.11       -0.32      1.72 o
   6   3   2        4.49        7.48      2.15 o
  -5   4   2       16.70       15.58      2.65 o
  -4   4   2      709.01      700.04     14.96 o
  -3   4   2      967.89      963.05     13.77 o
  -2   4   2       31.06       32.01      2.12 o
  -1   4   2      533.27      508.59      7.15 o
   0   4   2     5280.96     5832.55     20.76 o
   1   4   2      284.12      293.38      5.21 o
   2   4   2      494.69      514.60      7.15 o
   3   4   2     1163.53     1195.46     14.21 o
   4   4   2      269.27      274.81     10.97 o
   5   4   2       18.13       16.72      2.18 o
   6   4   2      820.26      980.08     13.87 o
  -5   5   2      117.60      140.21      5.65 o
  -4   5   2        6.37        6.18      2.98 o
  -3   5   2      701.16      724.94     17.86 o
  -2   5   2      421.44      420.36      9.32 o
  -1   5   2      634.87      601.97      9.24 o
   0   5   2     1788.04     2043.69     15.44 o
   1   5   2      138.32      159.28      4.08 o
   2   5   2       21.97       20.70      1.93 o
   3   5   2        4.97        7.06      1.76 o
   4   5   2        8.14        9.53      2.55 o
   5   5   2        9.65        7.90      2.54 o
   6   5   2      101.68      118.15      5.76 o
  -5   6   2       38.53       39.02      4.61 o
  -4   6   2       28.67       27.82      2.88 o
  -3   6   2      106.13       99.50      4.79 o
  -2   6   2      564.52      566.56     12.61 o
  -1   6   2      175.14      170.78      5.45 o
   0   6   2       34.62       37.63      2.51 o
   1   6   2        4.45        5.18      1.10 o
   2   6   2      132.01      124.34      5.32 o
   3   6   2      702.20      746.83     13.52 o
   4   6   2        1.29        1.50      1.47 o
   5   6   2       41.09       43.50      3.84 o
   6   6   2      136.68      159.66      6.57 o
  -4   7   2       25.20       32.51      2.78 o
  -3   7   2      100.71      115.10      6.94 o
  -2   7   2      374.20      370.56      7.79 o
  -1   7   2       79.99       85.13      4.49 o
   0   7   2        7.81       11.68      1.74 o
   1   7   2      675.71      670.60     10.19 o
   2   7   2       26.46       24.07      3.00 o
   3   7   2       42.32       41.99      4.27 o
   4   7   2       44.57       42.63      3.23 o
   5   7   2      299.59      322.42      8.87 o
   6   7   2      116.63      134.89      5.72 o
  -4   8   2        0.19       -1.90      1.90 o
  -3   8   2      160.08      159.84      8.29 o
  -2   8   2      953.00      957.56     14.18 o
  -1   8   2       68.12       80.89      3.41 o
   0   8   2      108.90       92.21      4.79 o
   1   8   2      539.01      561.06     11.42 o
   2   8   2      337.25      335.56     10.04 o
   3   8   2      231.69      218.64      6.16 o
   4   8   2       72.68       71.92      5.21 o
   5   8   2      260.14      289.38      7.74 o
  -3   9   2      665.87      759.99     15.30 o
  -2   9   2       46.72       49.69      3.48 o
  -1   9   2        0.98        0.99      1.67 o
   0   9   2      274.21      255.67      7.25 o
   1   9   2      310.93      299.75      7.07 o
   2   9   2      101.51      105.47      5.51 o
   3   9   2      512.35      508.03     13.01 o
   4   9   2      120.56      120.07      6.97 o
   5   9   2        2.04        1.97      1.78 o
  -2  10   2       40.69       48.57      3.07 o
  -1  10   2       17.75       21.80      3.25 o
   0  10   2      125.32      130.09      6.38 o
   1  10   2       40.81       39.02      3.23 o
   2  10   2       17.10       20.19      5.14 o
   3  10   2       16.92       21.51      3.76 o
   4  10   2      102.52       93.89      5.57 o
  -1  11   2        5.37        6.03      1.74 o
   0  11   2       44.19       47.82      3.51 o
   1  11   2        7.38        6.98      2.22 o
   2  11   2       24.73       18.87      2.68 o
   3  11   2      141.39      158.86      6.87 o
   4  11   2       27.00       31.16      3.06 o
   0  12   2        0.98        2.22      2.07 o
   1  12   2       21.91       28.57      2.36 o
   2  12   2      171.95      195.25     16.74 o
  -2 -11   3      131.25      135.55      7.68 o
  -1 -11   3      196.21      213.17     10.73 o
   0 -11   3        6.63        4.75      2.68 o
  -4 -10   3        3.21        1.72      2.34 o
  -3 -10   3      279.10      307.01      8.41 o
  -2 -10   3      105.70      110.23      5.69 o
  -1 -10   3       14.90       12.57      2.41 o
   0 -10   3       61.31       61.95      4.82 o
   1 -10   3       77.39       85.79      4.48 o
   2 -10   3      103.80      101.86      5.38 o
  -4  -9   3       11.38        7.90      2.14 o
  -3  -9   3       42.72       45.96      3.33 o
  -2  -9   3        8.25        3.73      2.16 o
  -1  -9   3       84.78       76.39      6.11 o
   0  -9   3      340.06      355.34      9.89 o
   1  -9   3       25.64       28.40      3.51 o
   2  -9   3       18.48       23.39      4.29 o
   3  -9   3       25.95       17.95      2.47 o
  -5  -8   3       45.31       42.31      3.72 o
  -4  -8   3       32.95       25.27      2.71 o
  -3  -8   3        0.16        0.60      1.81 o
  -2  -8   3        1.50       -1.72      1.72 o
  -1  -8   3       11.49       12.56      1.91 o
   0  -8   3      488.02      479.71      7.85 o
   1  -8   3       58.63       49.77      2.98 o
   2  -8   3        1.37        1.99      2.24 o
   3  -8   3       91.19       91.04      7.08 o
  -5  -7   3        2.77        4.59      1.88 o
  -4  -7   3       29.12       42.77      3.71 o
  -3  -7   3       51.08       43.90      2.96 o
  -2  -7   3      290.52      269.63     15.49 o
  -1  -7   3      300.28      281.01     11.29 o
   0  -7   3      450.35      444.86     13.90 o
   1  -7   3       57.60       57.23      3.95 o
   2  -7   3      171.67      173.20      6.39 o
   3  -7   3      268.15      279.86      7.34 o
   4  -7   3        0.82        1.03      1.56 o
  -5  -6   3       89.92       96.88      5.32 o
  -4  -6   3      189.84      169.08      8.66 o
  -3  -6   3       23.69       27.13      4.67 o
  -2  -6   3      516.59      494.02     18.28 o
  -1  -6   3      914.67      944.17     16.56 o
   0  -6   3      148.52      143.93      7.41 o
   1  -6   3      797.28      809.15     14.55 o
   2  -6   3      315.68      288.34      9.32 o
   3  -6   3       69.77       62.99      3.41 o
   4  -6   3      198.71      187.63      6.30 o
  -6  -5   3       37.82       45.78      3.53 o
  -5  -5   3      219.93      234.04      8.51 o
  -4  -5   3       73.27       69.32      3.43 o
  -3  -5   3       32.39       30.92      3.68 o
  -2  -5   3       13.45       22.09      2.31 o
  -1  -5   3      982.79     1026.70     14.51 o
   0  -5   3       11.83       13.66      2.45 o
   1  -5   3       75.72       89.81      4.22 o
   2  -5   3      821.50      831.69     14.75 o
   3  -5   3       15.99       14.67      1.63 o
   4  -5   3        5.16        2.93      2.30 o
   5  -5   3        0.25       -0.48      2.08 o
  -6  -4   3       42.00       45.56      3.90 o
  -5  -4   3       21.69       27.40      3.09 o
  -4  -4   3      119.98      112.10      4.50 o
  -3  -4   3       51.09       46.62      4.16 o
  -2  -4   3      631.43      705.44     10.58 o
  -1  -4   3       16.87       21.44      2.07 o
   0  -4   3       15.69       20.23      2.35 o
   1  -4   3      134.92      147.34      4.39 o
   2  -4   3       46.62       42.17      3.25 o
   3  -4   3        1.84        2.22      1.68 o
   4  -4   3        2.77        2.99      3.62 o
   5  -4   3      118.80      128.35      8.38 o
  -6  -3   3        0.61       -0.36      3.30 o
  -5  -3   3      109.52      108.62      7.66 o
  -4  -3   3      316.36      308.08     11.94 o
  -3  -3   3      311.03      305.51     10.53 o
  -2  -3   3       23.80       26.36      2.08 o
  -1  -3   3        2.99        2.24      1.22 o
   0  -3   3       46.24       37.97      1.99 o
   1  -3   3      353.72      338.96      5.85 o
   2  -3   3        9.61        6.56      1.38 o
   3  -3   3      393.42      373.04     12.78 o
   4  -3   3      182.90      187.67      6.39 o
   5  -3   3      137.13      137.42      7.04 o
  -6  -2   3       30.64       34.26      3.87 o
  -5  -2   3       18.61       17.12      4.80 o
  -4  -2   3      195.91      176.65      9.00 o
  -3  -2   3      285.23      275.06      7.14 o
  -2  -2   3      671.33      693.05     10.27 o
  -1  -2   3     1344.31     1430.00     16.41 o
   0  -2   3     1408.25     1483.05     20.77 o
   1  -2   3      379.15      396.34      5.03 o
   2  -2   3       60.34       73.41      2.92 o
   3  -2   3      415.56      378.95     10.58 o
   4  -2   3      724.17      664.64     10.03 o
   5  -2   3        1.37       -0.81      2.09 o
   6  -2   3       18.99       14.35      7.75 o
  -6  -1   3       53.61       51.38      3.97 o
  -5  -1   3       57.72       46.07      4.54 o
  -4  -1   3     1324.53     1386.76     19.75 o
  -3  -1   3      519.50      524.29     10.51 o
  -2  -1   3       29.63       30.47      2.16 o
  -1  -1   3     2439.33     2669.52     22.09 o
   0  -1   3      436.94      450.97      7.12 o
   1  -1   3     3433.33     3729.11     20.33 o
   2  -1   3       13.14        8.71      1.25 o
   3  -1   3     1005.80      997.82     20.54 o
   4  -1   3        1.34        0.10      1.88 o
   5  -1   3      105.45       87.74      5.04 o
   6  -1   3        5.24        4.77      1.80 o
  -6   0   3       15.81       17.72      2.82 o
  -5   0   3       34.43       31.77      4.04 o
  -4   0   3      521.88      516.11     13.40 o
  -3   0   3      102.26       81.44      3.97 o
  -2   0   3      115.24      119.42      3.59 o
  -1   0   3    10821.83    11362.97    100.07 o
   0   0   3     6534.94     6483.07     37.17 o
   1   0   3     3288.79     3649.01     46.86 o
   2   0   3       10.80       11.38      1.16 o
   3   0   3        0.59        1.53      1.30 o
   4   0   3       13.74       13.55      2.12 o
   5   0   3        2.40        2.43      2.24 o
   6   0   3        1.94        1.44      2.21 o
  -6   1   3       11.36        6.29      1.80 o
  -5   1   3       37.59       33.07      3.02 o
  -4   1   3      143.60      148.48      8.49 o
  -3   1   3       32.44       39.87      3.18 o
  -2   1   3       70.58       93.44      3.31 o
  -1   1   3       99.14      101.92      3.81 o
   0   1   3      318.62      310.81      5.98 o
   1   1   3      204.40      186.35      5.87 o
   2   1   3      298.79      299.21      4.78 o
   3   1   3      142.89      149.08      4.98 o
   4   1   3       78.25       82.02      5.42 o
   5   1   3      762.97      783.27     13.95 o
   6   1   3       18.03       18.23      2.91 o
  -6   2   3       11.49       12.16      2.19 o
  -5   2   3      106.46       92.27      5.23 o
  -4   2   3       41.31       40.51      3.29 o
  -3   2   3        0.12        1.56      1.82 o
  -2   2   3      345.76      360.70      6.58 o
  -1   2   3     2400.38     2597.63     19.48 o
   0   2   3     1047.78     1107.39     14.28 o
   1   2   3     1715.47     1779.81     30.60 o
   2   2   3      577.74      545.32      7.39 o
   3   2   3       12.80       19.16      1.95 o
   4   2   3      351.52      350.95      9.73 o
   5   2   3       33.46       27.52      2.21 o
   6   2   3      173.33      175.11     10.12 o
  -5   3   3       44.75       45.00      4.70 o
  -4   3   3        7.63       10.04      2.42 o
  -3   3   3      222.06      222.27      6.56 o
  -2   3   3      712.68      742.22      9.91 o
  -1   3   3      267.75      298.03      5.33 o
   0   3   3      696.36      752.85      8.99 o
   1   3   3     2388.15     2460.90     39.42 o
   2   3   3       17.70       11.90      1.51 o
   3   3   3      161.30      182.01      5.47 o
   4   3   3      582.65      571.31     13.67 o
   5   3   3      128.36      123.27      5.22 o
   6   3   3        8.80        8.02      1.99 o
  -5   4   3       15.12       13.49      3.26 o
  -4   4   3      395.40      372.67      9.06 o
  -3   4   3       13.56       12.81      2.05 o
  -2   4   3      236.13      242.72      6.74 o
  -1   4   3      202.20      221.58      5.61 o
   0   4   3      751.64      803.49      7.78 o
   1   4   3      136.16      137.08      3.68 o
   2   4   3      113.43      115.31      3.39 o
   3   4   3       70.75       80.28      3.87 o
   4   4   3       53.58       47.57      4.82 o
   5   4   3       40.61       41.64      3.22 o
   6   4   3       19.59       22.35      2.62 o
  -5   5   3       11.52       16.08      2.55 o
  -4   5   3       49.83       45.30      3.81 o
  -3   5   3     1950.14     1970.00     35.75 o
  -2   5   3       31.87       33.92      3.01 o
  -1   5   3      225.27      240.76      6.54 o
   0   5   3      563.80      684.98      7.21 o
   1   5   3       41.62       36.31      2.48 o
   2   5   3        3.32        4.85      1.34 o
   3   5   3      241.72      267.03      7.31 o
   4   5   3       32.18       21.34      3.65 o
   5   5   3        2.71        2.72      2.79 o
   6   5   3        4.70        4.45      1.79 o
  -4   6   3        1.68       -0.15      1.95 o
  -3   6   3      132.66      126.86      6.37 o
  -2   6   3      535.53      516.52     13.12 o
  -1   6   3       81.03       83.76      4.21 o
   0   6   3        1.23        0.37      1.11 o
   1   6   3       22.18       31.40      2.15 o
   2   6   3      314.47      316.62      7.91 o
   3   6   3       94.09       84.35      5.29 o
   4   6   3        1.74        0.91      1.47 o
   5   6   3       21.79       25.75      2.95 o
   6   6   3        2.62        4.33      2.13 o
  -4   7   3      162.94      173.73      6.27 o
  -3   7   3       20.15       22.12      3.23 o
  -2   7   3       76.03       78.53      4.10 o
  -1   7   3      466.39      482.56     10.74 o
   0   7   3       93.13       77.50      3.84 o
   1   7   3      588.98      613.55      9.27 o
   2   7   3      265.01      267.98      8.31 o
   3   7   3     1228.10     1241.56     20.84 o
   4   7   3       38.41       35.25      3.15 o
   5   7   3      347.16      377.72      9.60 o
   6   7   3      102.31      123.51      6.45 o
  -4   8   3       57.59       59.61      3.73 o
  -3   8   3      101.61      108.05      6.29 o
  -2   8   3      153.30      145.23      5.61 o
  -1   8   3       35.41       37.90      2.39 o
   0   8   3       56.76       64.00      4.82 o
   1   8   3       23.48       25.22      2.68 o
   2   8   3     1847.48     1985.42     21.72 o
   3   8   3       64.39       61.97      3.45 o
   4   8   3       64.37       66.90      4.95 o
   5   8   3       83.25       97.84      4.63 o
  -3   9   3       10.70       12.99      2.64 o
  -2   9   3      266.05      271.16      7.55 o
  -1   9   3      171.47      158.30      6.61 o
   0   9   3      169.25      150.46      5.67 o
   1   9   3      184.84      170.28      5.40 o
   2   9   3       10.51        5.99      2.33 o
   3   9   3        3.74        8.20      2.46 o
   4   9   3        4.00        4.55      2.24 o
   5   9   3        3.41        5.67      2.14 o
  -2  10   3       72.33       86.35      3.93 o
  -1  10   3        0.25        3.87      2.28 o
   0  10   3       12.53       11.42      2.73 o
   1  10   3        2.15       -0.33      2.09 o
   2  10   3       13.73       13.80      3.49 o
   3  10   3       15.51       11.96      2.22 o
   4  10   3      182.00      197.03      7.91 o
  -1  11   3       45.09       49.13      3.45 o
   0  11   3      147.80      152.86      5.67 o
   1  11   3       19.92       22.18      2.92 o
   2  11   3        0.15        3.38      2.43 o
   3  11   3       99.03       99.65      4.46 o
   4  11   3        6.06        4.78      1.88 o
   0  12   3      346.07      403.56     10.75 o
   1  12   3       98.18      124.21      4.79 o
   2  12   3      111.66      113.98      5.23 o
   3  12   3      228.64      231.96     25.90 o
  -2 -11   4        6.04        6.39      2.01 o
  -1 -11   4       34.89       35.64      2.99 o
   0 -11   4       12.19        9.36      2.36 o
  -3 -10   4       11.66        9.06      1.59 o
  -2 -10   4       58.84       63.22      3.74 o
  -1 -10   4       70.45       65.05      4.35 o
   0 -10   4       55.26       52.41      4.30 o
   1 -10   4      129.52      140.47      7.32 o
  -4  -9   4        7.76        9.22      2.05 o
  -3  -9   4        5.71        3.16      1.68 o
  -2  -9   4       12.81       10.59      1.89 o
  -1  -9   4       91.59       90.98      5.57 o
   0  -9   4       36.34       34.68      4.74 o
   1  -9   4       25.59       24.86      2.82 o
   2  -9   4       36.31       31.93      3.60 o
  -5  -8   4        6.26        6.57      1.92 o
  -4  -8   4       11.64        8.04      2.01 o
  -3  -8   4        6.88        3.65      1.99 o
  -2  -8   4       75.47       74.85      5.13 o
  -1  -8   4       93.70       83.66      5.03 o
   0  -8   4      686.57      641.32     13.67 o
   1  -8   4      400.89      380.94     15.16 o
   2  -8   4        4.30        5.39      2.78 o
   3  -8   4       92.01       86.48      7.02 o
  -5  -7   4        3.68        2.23      2.34 o
  -4  -7   4       16.92       21.22      2.83 o
  -3  -7   4      357.73      338.25      8.19 o
  -2  -7   4       18.08       17.38      2.36 o
  -1  -7   4      236.94      226.37     11.98 o
   0  -7   4      333.30      334.85     11.14 o
   1  -7   4      900.67      902.33     15.04 o
   2  -7   4        0.17       -0.44      1.80 o
   3  -7   4      200.71      197.53      7.61 o
   4  -7   4      138.61      148.46      9.45 o
  -5  -6   4        1.78       -1.95      2.40 o
  -4  -6   4      182.53      185.11      6.72 o
  -3  -6   4       91.50       87.10      3.60 o
  -2  -6   4      277.55      283.14     12.70 o
  -1  -6   4      200.11      196.32      9.18 o
   0  -6   4      398.08      382.38     12.39 o
   1  -6   4       23.49       19.92      2.66 o
   2  -6   4        4.13        3.01      1.74 o
   3  -6   4        1.21        2.52      1.74 o
   4  -6   4      116.40      127.75      6.38 o
  -5  -5   4       24.03       22.97      3.07 o
  -4  -5   4      157.02      141.30     10.31 o
  -3  -5   4       53.32       48.22      4.55 o
  -2  -5   4      549.15      554.60     13.70 o
  -1  -5   4      235.85      218.11      6.91 o
   0  -5   4      105.99       99.64      5.24 o
   1  -5   4      158.74      169.55      6.41 o
   2  -5   4      167.52      157.48      6.70 o
   3  -5   4       17.85       14.91      2.02 o
   4  -5   4       60.82       59.40      5.61 o
   5  -5   4      169.68      203.39      8.85 o
  -6  -4   4        1.01       -1.53      1.53 o
  -5  -4   4        0.14        1.13      1.90 o
  -4  -4   4        0.59       -0.06      1.48 o
  -3  -4   4      143.89      143.50      9.57 o
  -2  -4   4     1038.89     1064.66     19.36 o
  -1  -4   4      215.42      231.84      6.21 o
   0  -4   4        4.68        7.20      1.76 o
   1  -4   4       80.69       89.35      3.64 o
   2  -4   4      179.38      159.28      5.79 o
   3  -4   4        0.96        2.84      2.21 o
   4  -4   4      215.77      199.65     10.48 o
   5  -4   4      160.57      182.34      9.98 o
  -6  -3   4        0.25        1.68      2.54 o
  -5  -3   4        5.20        5.18      2.43 o
  -4  -3   4      202.96      195.41      6.45 o
  -3  -3   4      327.32      312.23     11.25 o
  -2  -3   4     4233.12     4446.99     65.83 o
  -1  -3   4      234.56      207.15      5.80 o
   0  -3   4        1.85        0.29      1.56 o
   1  -3   4     2948.73     3238.09     18.07 o
   2  -3   4      228.24      227.75      6.43 o
   3  -3   4        6.08        2.42      1.83 o
   4  -3   4      178.66      168.02      5.94 o
   5  -3   4      498.56      518.10     11.42 o
  -6  -2   4      112.48      113.73      8.06 o
  -5  -2   4       38.12       34.33      4.67 o
  -4  -2   4      234.74      230.29      9.32 o
  -3  -2   4      125.47      116.60      5.27 o
  -2  -2   4      103.04       91.89      4.62 o
  -1  -2   4      213.54      177.79      5.07 o
   0  -2   4      266.45      261.43      5.24 o
   1  -2   4     2110.83     2226.26     14.72 o
   2  -2   4      724.57      778.01     10.23 o
   3  -2   4       78.36       62.59      4.02 o
   4  -2   4      236.26      226.29      5.99 o
   5  -2   4       98.99      103.26      5.48 o
  -6  -1   4      104.49      107.73      7.47 o
  -5  -1   4        7.74        7.86      2.66 o
  -4  -1   4        4.32        2.66      2.12 o
  -3  -1   4      402.34      376.11     12.01 o
  -2  -1   4        2.14        1.58      1.33 o
  -1  -1   4        5.14        5.22      1.34 o
   0  -1   4      789.85      755.78      8.92 o
   1  -1   4     1330.63     1430.10     14.16 o
   2  -1   4       71.38       91.85      3.17 o
   3  -1   4      131.73      116.65      4.87 o
   4  -1   4        0.64        0.21      2.55 o
   5  -1   4       24.46       19.51      2.68 o
   6  -1   4        7.69        7.16      1.89 o
  -6   0   4       69.17       79.16      5.97 o
  -5   0   4       14.38        9.66      2.39 o
  -4   0   4      196.38      190.62      8.33 o
  -3   0   4        4.72        2.04      1.39 o
  -2   0   4        0.43        3.08      1.16 o
  -1   0   4      157.04      136.67      3.82 o
   0   0   4     2339.04     2610.64     22.27 o
   1   0   4     3386.99     3550.65     33.58 o
   2   0   4      605.18      672.64      7.06 o
   3   0   4      312.11      293.89      7.92 o
   4   0   4       48.32       52.48      4.09 o
   5   0   4      221.96      215.44      9.90 o
   6   0   4       50.02       64.36      4.57 o
  -6   1   4        0.79        0.28      1.47 o
  -5   1   4       44.98       32.93      2.96 o
  -4   1   4       18.34       18.67      2.70 o
  -3   1   4       10.90       12.97      1.85 o
  -2   1   4      325.18      391.10      6.30 o
  -1   1   4       28.78       29.81      1.74 o
   0   1   4      901.45      990.45     15.81 o
   1   1   4     1116.62     1124.75     18.81 o
   2   1   4      278.54      273.22      4.86 o
   3   1   4      480.82      486.19     12.81 o
   4   1   4      152.13      154.86      7.05 o
   5   1   4      112.04      113.29      5.41 o
   6   1   4       86.70       95.24      5.66 o
  -5   2   4      259.20      232.18      8.40 o
  -4   2   4      423.41      426.77      9.47 o
  -3   2   4      193.31      196.66      7.05 o
  -2   2   4     1156.52     1239.74     13.45 o
  -1   2   4     1138.04     1138.98     13.34 o
   0   2   4      342.08      395.37      6.98 o
   1   2   4       50.93       56.15      2.46 o
   2   2   4     3856.46     4167.09     39.87 o
   3   2   4      873.48      903.24     10.80 o
   4   2   4       92.84       94.99      5.76 o
   5   2   4      597.47      609.06     10.64 o
   6   2   4      294.24      317.63     11.45 o
  -5   3   4       80.10       90.93      5.36 o
  -4   3   4      602.12      556.53     14.65 o
  -3   3   4       35.19       35.31      3.35 o
  -2   3   4      715.86      695.06     10.82 o
  -1   3   4     4746.28     5094.70     36.91 o
   0   3   4      416.08      441.64      6.57 o
   1   3   4      795.44      828.32      8.04 o
   2   3   4      197.84      174.82      4.32 o
   3   3   4      594.55      627.34     10.50 o
   4   3   4      226.10      229.46      7.81 o
   5   3   4     1581.99     1687.71     27.62 o
   6   3   4        1.14       -0.44      1.83 o
  -5   4   4      139.71      151.39      6.37 o
  -4   4   4        2.52        3.89      2.16 o
  -3   4   4      763.11      729.66     14.34 o
  -2   4   4      787.94      753.66     12.08 o
  -1   4   4      461.68      512.67      7.51 o
   0   4   4      375.77      392.19      7.15 o
   1   4   4       11.92       10.93      1.29 o
   2   4   4      112.36      129.24      3.87 o
   3   4   4      299.82      353.36      8.84 o
   4   4   4        0.83       -0.41      2.21 o
   5   4   4       18.77       19.00      2.40 o
   6   4   4       24.10       26.13      5.09 o
  -5   5   4        0.43       -2.00      2.00 o
  -4   5   4       41.82       43.43      3.78 o
  -3   5   4      117.26      124.38      4.27 o
  -2   5   4        6.66        5.25      1.75 o
  -1   5   4       25.86       43.30      3.24 o
   0   5   4      154.05      148.34      3.85 o
   1   5   4       79.58       92.82      3.11 o
   2   5   4      405.10      407.10      8.36 o
   3   5   4       97.28       99.13      4.02 o
   4   5   4      104.64       86.25      5.78 o
   5   5   4      187.03      192.60      8.12 o
   6   5   4        5.52        5.62      1.90 o
  -4   6   4       13.44       12.40      1.97 o
  -3   6   4     1102.52     1101.88     16.10 o
  -2   6   4        4.22        6.91      2.22 o
  -1   6   4        0.10        1.87      1.60 o
   0   6   4      525.12      539.46      8.65 o
   1   6   4      211.73      198.40      5.19 o
   2   6   4       12.08       16.65      2.19 o
   3   6   4       50.10       43.00      4.01 o
   4   6   4      681.52      634.17      9.92 o
   5   6   4       76.82       77.50      4.42 o
   6   6   4       63.95       66.48      7.39 o
  -4   7   4      296.12      313.35      8.24 o
  -3   7   4        4.64        5.49      3.18 o
  -2   7   4       56.81       62.88      3.98 o
  -1   7   4      124.26      117.57      5.83 o
   0   7   4     1242.63     1284.43     16.69 o
   1   7   4      187.99      200.60      5.70 o
   2   7   4      470.23      470.40      9.64 o
   3   7   4      356.33      333.59     11.00 o
   4   7   4      260.01      239.52      6.72 o
   5   7   4       15.22       15.46      2.27 o
   6   7   4        2.10        3.44      1.65 o
  -4   8   4      470.49      498.47     20.08 o
  -3   8   4       85.54       96.98      5.24 o
  -2   8   4      130.72      129.26      6.11 o
  -1   8   4      408.25      395.07      7.86 o
   0   8   4      395.44      371.69     10.51 o
   1   8   4       66.67       62.29      3.82 o
   2   8   4     1356.56     1412.96     31.63 o
   3   8   4      302.19      291.45      7.25 o
   4   8   4       50.07       46.61      3.92 o
   5   8   4        0.15        1.09      1.65 o
  -3   9   4       71.77       78.01      3.82 o
  -2   9   4        6.71        6.37      2.12 o
  -1   9   4      266.49      260.05     10.01 o
   0   9   4        3.11        2.77      1.90 o
   1   9   4       30.45       28.31      2.23 o
   2   9   4       61.72       62.87      4.29 o
   3   9   4      487.41      450.42     12.34 o
   4   9   4        1.39        0.27      2.12 o
   5   9   4        2.51        3.12      1.80 o
  -2  10   4       30.87       40.80      2.85 o
  -1  10   4       35.14       29.77      3.34 o
   0  10   4        0.96        1.04      2.68 o
   1  10   4       46.23       48.46      4.48 o
   2  10   4       36.50       33.03      5.07 o
   3  10   4       78.53       76.03      4.56 o
   4  10   4        9.43        8.65      2.63 o
  -1  11   4        0.32        0.95      1.66 o
   0  11   4        0.37        1.89      1.94 o
   1  11   4      403.25      456.41     10.27 o
   2  11   4      301.36      320.00      9.50 o
   3  11   4       27.90       26.89      3.14 o
   4  11   4       63.90       56.01      3.47 o
   0  12   4      237.88      286.08      9.12 o
   1  12   4      273.60      317.39      7.06 o
   2  12   4       67.10       66.46      4.13 o
   3  12   4        0.78       -0.33      2.41 o
  -3 -10   5        1.67        0.82      2.48 o
  -2 -10   5        1.74        1.50      1.86 o
  -1 -10   5        3.03        5.30      1.88 o
   0 -10   5       59.16       53.78      3.34 o
   1 -10   5        0.47        0.89      1.76 o
  -4  -9   5        4.62        3.75      1.55 o
  -3  -9   5       12.68       12.39      1.95 o
  -2  -9   5       12.88       10.63      2.09 o
  -1  -9   5      114.59      111.52      5.47 o
   0  -9   5        1.27       -1.76      2.91 o
   1  -9   5        0.30        3.11      1.96 o
   2  -9   5      127.24      129.78      5.93 o
  -4  -8   5        7.60       10.13      1.88 o
  -3  -8   5      114.48      108.57      5.09 o
  -2  -8   5      210.86      208.10      7.04 o
  -1  -8   5      239.07      214.26      7.78 o
   0  -8   5      451.44      419.19     11.18 o
   1  -8   5       53.60       53.91      4.64 o
   2  -8   5      162.62      158.05      7.88 o
   3  -8   5       83.55       65.83      4.21 o
  -5  -7   5       75.05       81.21      4.35 o
  -4  -7   5        0.59       -0.80      1.84 o
  -3  -7   5       93.36       88.90      4.23 o
  -2  -7   5      350.88      333.44      8.38 o
  -1  -7   5       52.89       48.31      3.28 o
   0  -7   5       12.09        6.63      1.78 o
   1  -7   5      797.58      756.29     14.79 o
   2  -7   5       96.16       95.36      7.84 o
   3  -7   5        0.64       -1.41      1.81 o
  -5  -6   5       49.60       62.37      5.05 o
  -4  -6   5       34.55       32.08      3.03 o
  -3  -6   5      159.63      158.73      5.03 o
  -2  -6   5      365.36      347.35      9.87 o
  -1  -6   5       15.29       16.81      3.65 o
   0  -6   5       40.47       29.29      3.29 o
   1  -6   5      504.19      472.17     14.59 o
   2  -6   5        1.49       -1.65      1.65 o
   3  -6   5       48.70       42.12      3.50 o
   4  -6   5       16.12       20.34      2.72 o
  -5  -5   5        3.27        2.03      3.13 o
  -4  -5   5       17.80       15.54      2.41 o
  -3  -5   5       85.23       74.56      5.65 o
  -2  -5   5       26.34       22.16      2.68 o
  -1  -5   5        1.24        1.56      2.27 o
   0  -5   5       14.46       17.99      2.40 o
   1  -5   5      116.37      113.42      5.91 o
   2  -5   5        2.69        4.43      1.89 o
   3  -5   5       31.87       28.72      2.82 o
   4  -5   5      167.85      144.34      5.84 o
  -5  -4   5       36.45       30.53      3.21 o
  -4  -4   5      128.07      125.02      4.99 o
  -3  -4   5       77.02       70.70      5.96 o
  -2  -4   5      789.48      798.67     15.54 o
  -1  -4   5      117.32      103.89      4.16 o
   0  -4   5      293.88      265.23      7.33 o
   1  -4   5      173.89      173.35      6.07 o
   2  -4   5      819.17      790.51     15.63 o
   3  -4   5      293.46      254.85      6.71 o
   4  -4   5      115.86      108.19      6.03 o
   5  -4   5       10.03        9.59      2.66 o
  -6  -3   5       10.96        7.96      2.41 o
  -5  -3   5      243.02      240.02     11.40 o
  -4  -3   5      171.49      170.40      6.41 o
  -3  -3   5       10.59       10.44      2.01 o
  -2  -3   5       75.28       76.07      4.74 o
  -1  -3   5       16.24       11.44      1.69 o
   0  -3   5     1017.87     1024.03     12.70 o
   1  -3   5       61.86       70.65      3.16 o
   2  -3   5      501.98      460.05     10.16 o
   3  -3   5      487.04      441.60     13.91 o
   4  -3   5       42.87       32.04      2.80 o
   5  -3   5       59.75       63.84      4.57 o
  -6  -2   5       27.88       24.18      3.93 o
  -5  -2   5      442.21      444.83     13.19 o
  -4  -2   5       85.28       81.69      3.73 o
  -3  -2   5        7.21        3.31      1.99 o
  -2  -2   5     4865.86     5084.98     70.01 o
  -1  -2   5     1332.64     1335.70     13.30 o
   0  -2   5        3.97        6.31      1.19 o
   1  -2   5      635.70      600.15      7.69 o
   2  -2   5      361.33      341.66      8.31 o
   3  -2   5        9.00        5.04      1.82 o
   4  -2   5       58.85       54.43      3.57 o
   5  -2   5       58.73       58.70      4.28 o
  -6  -1   5        4.81        8.75      3.00 o
  -5  -1   5       22.93       25.19      3.31 o
  -4  -1   5       53.72       48.45      3.27 o
  -3  -1   5       93.94       89.56      4.17 o
  -2  -1   5     1413.74     1506.11     18.18 o
  -1  -1   5      879.61      922.87     10.42 o
   0  -1   5      154.44      163.71      3.74 o
   1  -1   5        4.03        4.97      1.13 o
   2  -1   5       25.35       29.08      2.35 o
   3  -1   5        0.18       -0.41      1.58 o
   4  -1   5      252.96      243.48      6.77 o
   5  -1   5       12.27        8.94      2.09 o
   6  -1   5        0.38       -1.97      1.97 o
  -6   0   5       25.37       23.51      4.99 o
  -5   0   5       39.82       30.61      3.43 o
  -4   0   5        4.11        4.06      1.98 o
  -3   0   5       29.41       31.02      2.87 o
  -2   0   5      345.33      384.93      7.04 o
  -1   0   5      465.69      467.55      7.60 o
   0   0   5       78.47       60.94      2.29 o
   1   0   5      809.05      815.68      8.15 o
   2   0   5      248.52      264.40      4.93 o
   3   0   5       43.42       45.97      3.46 o
   4   0   5       49.46       49.42      4.34 o
   5   0   5       78.88       72.97      5.36 o
   6   0   5        4.94        2.87      1.85 o
  -5   1   5        2.78        0.64      2.18 o
  -4   1   5        0.11        1.52      1.78 o
  -3   1   5      192.09      167.92      6.17 o
  -2   1   5      673.42      732.77      9.62 o
  -1   1   5     1093.16     1106.41      9.99 o
   0   1   5     1234.16     1221.88     33.46 o
   1   1   5        2.06        2.38      0.96 o
   2   1   5      524.39      596.68      7.99 o
   3   1   5      711.42      733.60     11.02 o
   4   1   5      142.89      143.15      7.18 o
   5   1   5       58.12       59.78      4.39 o
   6   1   5      112.44      119.27      6.76 o
  -5   2   5       74.10       69.51      4.39 o
  -4   2   5        5.67        4.10      1.71 o
  -3   2   5      305.93      286.59      8.23 o
  -2   2   5       43.94       33.70      2.53 o
  -1   2   5       20.75       28.60      1.93 o
   0   2   5     1309.61     1406.96     13.83 o
   1   2   5      945.71      948.08     12.67 o
   2   2   5        7.44       12.47      1.41 o
   3   2   5      999.04      955.58     11.56 o
   4   2   5      326.13      329.23     10.48 o
   5   2   5      113.34      116.75      6.12 o
   6   2   5       76.03       81.12      3.96 o
  -5   3   5      155.92      160.47      6.76 o
  -4   3   5      630.61      590.73     16.71 o
  -3   3   5      159.37      141.65      6.88 o
  -2   3   5       42.86       40.28      3.12 o
  -1   3   5       69.66       43.28      2.41 o
   0   3   5       26.05       21.05      1.54 o
   1   3   5        2.43        3.43      1.14 o
   2   3   5     1100.66     1233.95     11.71 o
   3   3   5      200.50      192.98      5.77 o
   4   3   5       29.83       26.73      3.29 o
   5   3   5        1.54        3.30      1.93 o
   6   3   5      109.87      113.71      5.56 o
  -5   4   5       84.93       83.07      4.59 o
  -4   4   5     1208.98     1110.46     25.20 o
  -3   4   5       40.20       37.13      3.88 o
  -2   4   5        2.52        2.90      1.64 o
  -1   4   5      271.25      290.25      6.00 o
   0   4   5      242.46      256.83      6.26 o
   1   4   5       12.25       11.78      1.31 o
   2   4   5      543.80      629.37      9.11 o
   3   4   5        0.77        1.06      1.55 o
   4   4   5       54.52       55.57      4.64 o
   5   4   5      113.79      112.56      5.45 o
   6   4   5        6.00        5.13      2.12 o
  -5   5   5       16.67       18.15      2.06 o
  -4   5   5        8.12       10.61      2.53 o
  -3   5   5       49.26       42.60      3.26 o
  -2   5   5       44.26       49.52      3.74 o
  -1   5   5       13.36       23.38      2.55 o
   0   5   5      499.31      597.28      8.18 o
   1   5   5       91.53       94.08      3.90 o
   2   5   5     1138.96     1173.64     13.29 o
   3   5   5        0.23       -0.24      1.48 o
   4   5   5       67.69       55.71      4.28 o
   5   5   5       93.47       86.36      4.49 o
   6   5   5       17.44       16.06      2.70 o
  -4   6   5      127.26      126.12      5.60 o
  -3   6   5       17.23       18.86      2.65 o
  -2   6   5        2.27        0.58      1.78 o
  -1   6   5      273.90      268.91      8.42 o
   0   6   5       82.01       70.01      3.49 o
   1   6   5     1401.54     1481.41     20.60 o
   2   6   5     1469.70     1534.36     16.40 o
   3   6   5        7.37        6.47      1.75 o
   4   6   5      491.49      469.93      9.49 o
   5   6   5      353.28      367.28      8.43 o
   6   6   5        2.65        2.42      1.63 o
  -4   7   5       34.84       39.80      3.11 o
  -3   7   5      240.82      239.74      9.77 o
  -2   7   5      295.64      295.14      8.51 o
  -1   7   5        2.85       -1.60      1.79 o
   0   7   5      500.18      491.97     10.63 o
   1   7   5      893.62      856.31     11.93 o
   2   7   5        0.84        1.62      1.47 o
   3   7   5       16.80       19.27      2.93 o
   4   7   5      251.34      230.39      6.24 o
   5   7   5      107.40      103.45      4.37 o
   6   7   5       17.85       25.75      2.82 o
  -3   8   5      286.53      312.40      9.05 o
  -2   8   5       67.32       66.50      4.70 o
  -1   8   5      206.22      178.64      5.84 o
   0   8   5      144.58      145.80      7.28 o
   1   8   5       62.70       55.71      3.80 o
   2   8   5      113.47      114.85      5.94 o
   3   8   5      158.75      154.77      5.67 o
   4   8   5        6.52        1.10      2.41 o
   5   8   5       31.97       31.99      2.61 o
  -3   9   5       25.82       29.98      2.55 o
  -2   9   5        3.50        0.28      2.27 o
  -1   9   5        6.19        5.82      2.65 o
   0   9   5        5.38        2.89      1.92 o
   1   9   5        0.16       -0.44      1.59 o
   2   9   5        7.31        7.59      2.36 o
   3   9   5       21.64       21.61      3.14 o
   4   9   5      115.90      110.07      6.09 o
   5   9   5        0.05       -2.26      2.26 o
  -2  10   5      116.83      120.33      5.30 o
  -1  10   5      291.68      285.80      8.90 o
   0  10   5        0.68        0.13      2.42 o
   1  10   5       15.09       16.72      2.59 o
   2  10   5      118.56      112.02      7.10 o
   3  10   5        3.97        1.06      2.56 o
   4  10   5        1.74        0.43      3.19 o
  -1  11   5      322.74      394.39      9.43 o
   0  11   5      237.62      263.40      8.34 o
   1  11   5      106.81      124.45      5.35 o
   2  11   5      465.33      469.96     11.48 o
   3  11   5       11.16       12.41      2.21 o
   4  11   5       46.92       49.48      4.87 o
   0  12   5       24.52       28.16      3.37 o
   1  12   5       57.97       53.82      3.45 o
   2  12   5      192.14      203.42      8.06 o
   3  12   5      104.69      109.92      9.69 o
  -2 -10   6        0.42       -1.06      1.57 o
  -1 -10   6        0.39       -1.72      1.72 o
   0 -10   6      134.27      132.15      4.96 o
  -3  -9   6       54.92       55.88      3.08 o
  -2  -9   6       14.09       13.73      1.82 o
  -1  -9   6      221.29      220.87      7.11 o
   0  -9   6      145.50      159.33      6.60 o
   1  -9   6       48.79       45.94      3.52 o
   2  -9   6      117.21      115.05      5.05 o
  -4  -8   6       93.43       88.65      6.72 o
  -3  -8   6       49.90       42.85      3.18 o
  -2  -8   6       26.86       28.60      3.48 o
  -1  -8   6      343.78      339.19      9.65 o
   0  -8   6      212.23      202.49     10.84 o
   1  -8   6        1.23        4.31      2.32 o
   2  -8   6       51.36       51.06      4.61 o
   3  -8   6      146.10      143.89      8.24 o
  -5  -7   6      104.21      107.24      6.10 o
  -4  -7   6       22.33       25.56      2.69 o
  -3  -7   6      232.56      227.89      7.44 o
  -2  -7   6      133.69      119.52      6.49 o
  -1  -7   6       67.18       57.75      4.11 o
   0  -7   6       21.66       21.47      3.22 o
   1  -7   6      119.63       99.39      5.59 o
   2  -7   6       37.41       35.40      3.48 o
   3  -7   6        8.90        9.58      2.00 o
  -5  -6   6       20.68       19.88      2.88 o
  -4  -6   6       77.74       71.09      4.43 o
  -3  -6   6       15.20       12.48      1.97 o
  -2  -6   6      178.72      163.97      5.47 o
  -1  -6   6        2.80        3.61      3.17 o
   0  -6   6      120.39      104.38      7.19 o
   1  -6   6       94.35       83.91      4.38 o
   2  -6   6        0.23        1.35      1.79 o
   3  -6   6       94.58       86.73      4.90 o
   4  -6   6       61.90       61.28      7.29 o
  -5  -5   6        0.61        0.28      1.87 o
  -4  -5   6        2.07        1.20      1.96 o
  -3  -5   6      589.78      565.35     11.36 o
  -2  -5   6       70.68       60.50      4.37 o
  -1  -5   6       87.27       72.87      6.30 o
   0  -5   6      182.22      155.31      7.33 o
   1  -5   6       48.46       39.25      3.78 o
   2  -5   6       15.88        9.62      1.61 o
   3  -5   6       60.26       46.54      4.09 o
   4  -5   6      346.02      304.89     15.39 o
  -5  -4   6        2.12       -0.94      1.76 o
  -4  -4   6      195.60      192.25      6.51 o
  -3  -4   6        3.84        4.13      1.69 o
  -2  -4   6       59.31       42.74      3.56 o
  -1  -4   6        7.13       11.33      1.90 o
   0  -4   6     1450.84     1433.13     27.47 o
   1  -4   6      285.24      253.17      7.69 o
   2  -4   6       36.27       27.40      2.73 o
   3  -4   6       59.85       53.03      3.16 o
   4  -4   6      444.87      408.84     15.93 o
   5  -4   6       51.93       53.86      6.87 o
  -5  -3   6        2.14        0.89      1.83 o
  -4  -3   6       26.49       25.76      2.57 o
  -3  -3   6      251.76      248.74      7.92 o
  -2  -3   6       21.10       19.74      2.43 o
  -1  -3   6      503.57      502.82      9.53 o
   0  -3   6      670.33      631.14     10.68 o
   1  -3   6      519.28      513.17      9.41 o
   2  -3   6       95.98       81.07      4.93 o
   3  -3   6      501.20      425.86     14.08 o
   4  -3   6       95.60       92.94      5.90 o
   5  -3   6        1.80        2.77      1.93 o
  -5  -2   6       54.82       50.85      4.73 o
  -4  -2   6      131.47      126.21      4.95 o
  -3  -2   6       92.78       90.33      5.18 o
  -2  -2   6        0.59        2.07      1.73 o
  -1  -2   6      813.35      865.99     11.28 o
   0  -2   6      195.28      192.25      5.10 o
   1  -2   6        3.48        0.25      1.13 o
   2  -2   6        0.42        3.49      1.64 o
   3  -2   6        0.92       -0.34      2.37 o
   4  -2   6        4.26       -0.38      2.08 o
   5  -2   6        2.22        2.17      2.03 o
  -5  -1   6      268.37      256.21     14.72 o
  -4  -1   6       66.80       59.52      3.83 o
  -3  -1   6       31.25       24.40      2.63 o
  -2  -1   6      673.23      714.04     10.67 o
  -1  -1   6        0.16        0.98      1.57 o
   0  -1   6       34.92       38.16      1.96 o
   1  -1   6     1059.23     1077.29     19.77 o
   2  -1   6       87.44       85.93      3.91 o
   3  -1   6      154.33      144.05      9.28 o
   4  -1   6      581.52      567.34     11.35 o
   5  -1   6       66.74       80.24      6.78 o
   6  -1   6      102.85       79.51     52.58 o
  -5   0   6       35.57       32.14      3.58 o
  -4   0   6        2.17        2.38      1.87 o
  -3   0   6       14.73        9.25      1.77 o
  -2   0   6       66.10       63.19      3.19 o
  -1   0   6        7.93        8.95      1.65 o
   0   0   6       23.94       23.43      1.62 o
   1   0   6      725.14      807.57      8.78 o
   2   0   6      918.34      945.95     20.81 o
   3   0   6        7.94        6.38      1.71 o
   4   0   6      242.75      226.58      8.72 o
   5   0   6      206.33      207.06     10.39 o
   6   0   6      107.46      131.88      7.82 o
  -5   1   6      146.04      143.29     11.62 o
  -4   1   6       47.26       36.20      3.17 o
  -3   1   6      378.61      356.73      9.93 o
  -2   1   6     1378.74     1398.47     17.78 o
  -1   1   6      406.07      393.89      6.69 o
   0   1   6      161.17      161.69      5.21 o
   1   1   6     1132.84     1113.27     15.57 o
   2   1   6     1385.21     1462.61     17.22 o
   3   1   6      247.07      260.08      7.67 o
   4   1   6     2391.36     2522.91     78.77 o
   5   1   6      421.65      432.46     12.73 o
   6   1   6        3.34        1.71      2.42 o
  -5   2   6       98.69       82.38      5.22 o
  -4   2   6      347.83      312.31     11.38 o
  -3   2   6      462.83      431.20     17.26 o
  -2   2   6     1084.15     1123.77     16.97 o
  -1   2   6       14.16       16.00      1.87 o
   0   2   6     1077.74     1082.04     11.66 o
   1   2   6       19.33       11.78      1.33 o
   2   2   6        0.30        0.91      1.16 o
   3   2   6      480.76      482.80      8.57 o
   4   2   6      192.71      187.72      9.79 o
   5   2   6       39.60       34.93      3.89 o
   6   2   6       43.98       45.04      4.16 o
  -5   3   6        6.68        3.03      2.58 o
  -4   3   6      117.42      119.53      9.18 o
  -3   3   6      508.36      485.40     16.17 o
  -2   3   6       41.48       38.23      3.88 o
  -1   3   6      391.14      430.03      7.51 o
   0   3   6      101.36      105.93      3.62 o
   1   3   6        0.42        1.91      1.12 o
   2   3   6        0.06        1.27      1.19 o
   3   3   6        0.38        1.44      1.39 o
   4   3   6        5.36        7.97      2.39 o
   5   3   6        5.00        6.12      2.16 o
   6   3   6        2.02        2.53      1.66 o
  -5   4   6       46.75       47.43      3.75 o
  -4   4   6       41.24       37.82      7.35 o
  -3   4   6      127.19      119.30      5.41 o
  -2   4   6       94.57       79.45      4.78 o
  -1   4   6       70.29       73.72      3.79 o
   0   4   6      254.97      286.74      6.38 o
   1   4   6      296.31      316.26      6.08 o
   2   4   6       28.02       25.52      2.15 o
   3   4   6      432.01      426.59      8.49 o
   4   4   6       75.63       69.05      4.51 o
   5   4   6       22.95       21.63      2.72 o
   6   4   6       35.56       44.64      3.72 o
  -5   5   6       43.86       43.64      3.02 o
  -4   5   6        0.25       -2.46      2.46 o
  -3   5   6       28.79       22.10      2.69 o
  -2   5   6      199.38      207.84      8.64 o
  -1   5   6     1071.64     1119.80     13.89 o
   0   5   6      395.77      420.61      7.62 o
   1   5   6      303.73      293.05      6.24 o
   2   5   6       35.12       26.32      2.42 o
   3   5   6      579.52      583.31     10.76 o
   4   5   6      109.94      107.63      3.78 o
   5   5   6       16.19       12.14      2.13 o
   6   5   6      156.54      185.53     12.48 o
  -4   6   6        7.30        9.44      2.41 o
  -3   6   6        5.48        5.41      2.89 o
  -2   6   6      439.14      420.35     11.42 o
  -1   6   6      668.43      612.58     12.93 o
   0   6   6      123.84      133.23      4.43 o
   1   6   6      901.32      932.38     13.76 o
   2   6   6     1702.24     1688.13     17.58 o
   3   6   6      221.13      197.27      7.28 o
   4   6   6       65.80       67.67      3.43 o
   5   6   6       18.96       16.26      2.14 o
   6   6   6       73.02       85.16      5.05 o
  -4   7   6      161.63      178.03      6.59 o
  -3   7   6       51.33       51.96      4.79 o
  -2   7   6      611.76      621.16     13.04 o
  -1   7   6      252.76      240.22      7.86 o
   0   7   6       39.63       33.27      2.86 o
   1   7   6      593.81      576.70     12.38 o
   2   7   6      573.61      563.12     12.73 o
   3   7   6      289.53      261.25      7.26 o
   4   7   6       73.44       71.00      4.41 o
   5   7   6      312.79      347.06      8.22 o
  -3   8   6       79.73       82.67      5.30 o
  -2   8   6       87.80       86.82      6.86 o
  -1   8   6       14.60        8.27      1.90 o
   0   8   6        6.28        6.37      2.14 o
   1   8   6       60.00       51.84      4.18 o
   2   8   6      118.53      108.02      4.72 o
   3   8   6      271.83      275.18     10.50 o
   4   8   6        2.01        1.68      2.12 o
   5   8   6       11.43       10.46      1.93 o
  -3   9   6       63.79       79.01      3.63 o
  -2   9   6        1.13        2.04      2.96 o
  -1   9   6        3.00        4.25      2.75 o
   0   9   6       59.87       59.14      4.66 o
   1   9   6      156.23      134.47      7.11 o
   2   9   6      149.53      134.77      7.67 o
   3   9   6        6.05        3.65      2.59 o
   4   9   6      105.22      100.21      5.77 o
   5   9   6       31.13       24.99      2.85 o
  -2  10   6        0.10       -2.01      2.01 o
  -1  10   6       30.72       34.30      5.33 o
   0  10   6      351.44      374.77     11.22 o
   1  10   6      401.06      399.70     15.24 o
   2  10   6        9.82        8.94      2.92 o
   3  10   6      704.57      706.33     17.97 o
   4  10   6      266.82      287.77      8.32 o
  -1  11   6      400.92      451.35     10.63 o
   0  11   6      141.09      163.17      6.53 o
   1  11   6        0.38       -0.12      5.22 o
   2  11   6      150.82      140.68      7.14 o
   3  11   6      148.24      148.01      6.04 o
   4  11   6       38.36       35.05      8.42 o
   0  12   6       48.95       53.32      3.93 o
   1  12   6        1.41       -2.08      2.08 o
   2  12   6      387.85      392.18     13.55 o
  -1 -10   7       17.09       18.18      2.49 o
   0 -10   7        6.35        9.88      2.97 o
  -3  -9   7      120.02      127.93      5.02 o
  -2  -9   7       42.90       44.85      3.08 o
  -1  -9   7      103.16      107.76      4.85 o
   0  -9   7       23.49       24.48      2.85 o
   1  -9   7      252.04      242.68      9.21 o
  -4  -8   7       71.39       74.08      5.60 o
  -3  -8   7       97.45      114.93      4.57 o
  -2  -8   7       36.41       40.69      3.47 o
  -1  -8   7       34.23       31.95      2.92 o
   0  -8   7      857.57      798.47     69.27 o
   1  -8   7        2.66        4.03      1.93 o
   2  -8   7       27.14       25.48      2.84 o
  -4  -7   7       98.12       96.29      4.12 o
  -3  -7   7       77.97       77.00      4.18 o
  -2  -7   7       42.01       38.32      4.08 o
  -1  -7   7      153.17      140.33      7.78 o
   0  -7   7      290.16      257.97     15.98 o
   1  -7   7        7.62        5.83      2.25 o
   2  -7   7       42.68       42.82      3.59 o
   3  -7   7        5.83        4.37      1.63 o
  -5  -6   7        1.18       -0.08      2.09 o
  -4  -6   7        2.02        4.41      1.61 o
  -3  -6   7      228.38      225.53      6.91 o
  -2  -6   7        4.96        4.20      2.24 o
  -1  -6   7        0.40       -1.28      1.71 o
   0  -6   7        0.47        2.88      1.75 o
   1  -6   7       48.84       43.90      3.28 o
   2  -6   7      186.38      166.25      6.44 o
   3  -6   7       54.28       52.18      3.77 o
   4  -6   7       50.61       58.23      4.87 o
  -5  -5   7        3.20        3.53      1.86 o
  -4  -5   7       17.96       13.89      2.07 o
  -3  -5   7       73.27       66.51      3.67 o
  -2  -5   7        6.24        2.42      2.31 o
  -1  -5   7      142.49      127.47      7.34 o
   0  -5   7      263.85      234.83     13.19 o
   1  -5   7      367.12      313.69     10.37 o
   2  -5   7       97.85       85.16      4.39 o
   3  -5   7       81.16       67.93      5.60 o
   4  -5   7       32.11       24.92      4.41 o
  -5  -4   7       80.32       86.67      7.43 o
  -4  -4   7       26.71       26.60      2.83 o
  -3  -4   7      643.95      667.35     11.74 o
  -2  -4   7      233.34      221.32      8.79 o
  -1  -4   7      307.64      322.79      9.17 o
   0  -4   7      183.35      180.91      7.50 o
   1  -4   7      215.13      170.14      7.39 o
   2  -4   7      268.08      235.89     10.04 o
   3  -4   7      103.53       75.77      5.46 o
   4  -4   7      176.51      160.42      7.61 o
   5  -4   7      115.77      140.74      6.87 o
  -5  -3   7       25.28       27.94      2.55 o
  -4  -3   7       19.63       13.80      2.06 o
  -3  -3   7     2119.67     2282.51     28.74 o
  -2  -3   7      468.43      477.97     11.78 o
  -1  -3   7       22.98       23.65      2.52 o
   0  -3   7      212.74      202.10      6.83 o
   1  -3   7      371.75      346.43      9.99 o
   2  -3   7        4.72        3.26      1.87 o
   3  -3   7        0.24       -0.85      1.44 o
   4  -3   7      143.10      136.40      6.93 o
   5  -3   7       80.51       84.52      5.60 o
  -5  -2   7        0.36       -2.51      2.51 o
  -4  -2   7      204.83      193.07      7.36 o
  -3  -2   7        2.37        3.01      1.88 o
  -2  -2   7      424.49      438.12     10.67 o
  -1  -2   7        1.72       -0.47      1.57 o
   0  -2   7      199.45      204.26      6.22 o
   1  -2   7       61.91       57.73      3.43 o
   2  -2   7        0.16       -1.60      1.60 o
   3  -2   7        2.71        2.43      4.20 o
   4  -2   7       60.22       50.88      4.30 o
   5  -2   7        0.76        4.30      1.80 o
  -5  -1   7        1.79       -0.29      2.33 o
  -4  -1   7        0.11       -2.13      2.90 o
  -3  -1   7       18.75       17.92      2.89 o
  -2  -1   7      133.63      127.61      5.72 o
  -1  -1   7       64.15       60.12      3.84 o
   0  -1   7      136.48      150.28      4.73 o
   1  -1   7      321.32      334.86      7.51 o
   2  -1   7       39.87       34.20      3.16 o
   3  -1   7       19.44       18.32      2.57 o
   4  -1   7       95.43       83.73      4.68 o
   5  -1   7       80.81       77.97      6.47 o
  -5   0   7       22.79       22.77      3.10 o
  -4   0   7       50.47       51.31      4.44 o
  -3   0   7      165.13      168.75      6.45 o
  -2   0   7       42.00       42.12      3.36 o
  -1   0   7       45.05       35.93      2.85 o
   0   0   7      585.28      585.04      9.48 o
   1   0   7     1531.58     1718.80     14.27 o
   2   0   7     2652.93     2692.99     23.70 o
   3   0   7      429.16      405.26     12.42 o
   4   0   7      341.21      342.16      8.77 o
   5   0   7      140.23      145.03      9.09 o
   6   0   7      126.70      140.88      8.13 o
  -5   1   7       34.75       37.88      4.82 o
  -4   1   7      170.41      146.53      6.80 o
  -3   1   7        0.00       -0.97      1.78 o
  -2   1   7      118.48      152.87      5.52 o
  -1   1   7     1030.20     1067.56     12.91 o
   0   1   7       12.15        6.98      1.50 o
   1   1   7     1344.86     1526.76     14.64 o
   2   1   7      426.36      421.30     10.46 o
   3   1   7      439.11      415.08     15.58 o
   4   1   7      137.69      136.10      5.66 o
   5   1   7       16.82       18.09      2.70 o
   6   1   7       93.52       78.91     23.14 o
  -5   2   7      934.80      914.38     42.18 o
  -4   2   7       85.70       84.89      6.52 o
  -3   2   7       23.93       22.32      3.50 o
  -2   2   7      823.11      826.04     17.21 o
  -1   2   7      178.96      151.80      5.40 o
   0   2   7      105.00       95.06      4.00 o
   1   2   7     2100.40     2337.35     16.98 o
   2   2   7      790.44      868.43     14.12 o
   3   2   7        2.71        0.09      1.72 o
   4   2   7      371.85      368.31      8.77 o
   5   2   7       19.78       17.55      3.10 o
   6   2   7       70.32       60.24      9.44 o
  -5   3   7      182.90      184.57      9.09 o
  -4   3   7       26.55       21.38      4.85 o
  -3   3   7       30.04       30.29      3.92 o
  -2   3   7      449.54      461.81     13.51 o
  -1   3   7      309.05      326.26      7.02 o
   0   3   7        0.06       -0.05      1.14 o
   1   3   7        3.08        3.88      1.33 o
   2   3   7        4.60        7.99      1.61 o
   3   3   7      140.15      145.49      6.12 o
   4   3   7      308.31      303.11      8.43 o
   5   3   7        3.83        4.36      2.37 o
   6   3   7       32.46       29.71      3.31 o
  -5   4   7       16.41       10.69      2.06 o
  -4   4   7       77.32       77.75      8.90 o
  -3   4   7        2.37        2.14      2.27 o
  -2   4   7        3.93        2.90      2.16 o
  -1   4   7       18.68       19.63      2.24 o
   0   4   7      134.45      141.17      5.01 o
   1   4   7     2543.53     2685.69     21.45 o
   2   4   7       18.05       21.01      1.95 o
   3   4   7       66.45       65.48      3.54 o
   4   4   7      620.86      618.52     11.28 o
   5   4   7        0.35       -1.19      2.55 o
   6   4   7       38.24       44.28      5.87 o
  -4   5   7       61.56       56.61      4.98 o
  -3   5   7       10.39        3.71      2.24 o
  -2   5   7      493.11      521.71     15.68 o
  -1   5   7      513.56      465.96      9.51 o
   0   5   7     1312.30     1307.71     14.89 o
   1   5   7      221.06      209.69      5.97 o
   2   5   7        0.30        0.44      1.71 o
   3   5   7      727.29      740.75     16.23 o
   4   5   7      396.06      369.02      8.16 o
   5   5   7       46.67       47.39      4.49 o
   6   5   7      104.23      122.40      7.34 o
  -4   6   7      373.83      395.98     55.79 o
  -3   6   7      386.63      384.19     16.84 o
  -2   6   7      368.49      333.38      8.99 o
  -1   6   7      228.80      226.20      9.11 o
   0   6   7      386.13      360.91      7.17 o
   1   6   7        5.65        5.92      1.64 o
   2   6   7       43.54       45.61      3.65 o
   3   6   7      303.26      266.77      7.80 o
   4   6   7      143.97      129.48      4.93 o
   5   6   7        4.31        0.38      1.84 o
   6   6   7       91.18      107.79      6.26 o
  -4   7   7       36.63       36.40      3.81 o
  -3   7   7        6.39        4.68      3.22 o
  -2   7   7       32.81       34.26      3.96 o
  -1   7   7      354.85      299.42     10.46 o
   0   7   7       97.49       83.67      4.43 o
   1   7   7      249.38      246.52     11.46 o
   2   7   7       22.72       25.30      3.12 o
   3   7   7       68.84       60.01      3.45 o
   4   7   7        0.21       -0.19      2.47 o
   5   7   7       20.84       22.19      2.48 o
  -3   8   7       34.74       34.03      4.59 o
  -2   8   7        0.56       -2.71      3.76 o
  -1   8   7       21.53       15.56      2.52 o
   0   8   7      103.85       94.53      5.27 o
   1   8   7        8.56        7.70      1.84 o
   2   8   7      798.32      759.42     16.29 o
   3   8   7      143.80      125.93      9.16 o
   4   8   7      112.71      115.85      6.46 o
   5   8   7       98.65       98.09      5.53 o
  -3   9   7       60.02       55.70      4.19 o
  -2   9   7      210.15      231.47     12.56 o
  -1   9   7       37.73       29.94     14.21 o
   0   9   7       16.71        9.87      2.34 o
   1   9   7      436.44      381.12     21.03 o
   2   9   7        6.60        5.62      1.62 o
   3   9   7      153.87      154.29      9.41 o
   4   9   7      197.24      205.91      7.86 o
   5   9   7       73.11       76.88      5.48 o
  -2  10   7       58.33       59.66      4.24 o
  -1  10   7      266.87      286.86     15.08 o
   0  10   7      190.30      196.51      9.00 o
   1  10   7      344.00      347.47     15.17 o
   2  10   7      191.30      162.44      9.84 o
   3  10   7        4.60        4.99      2.65 o
   4  10   7      174.67      187.29      7.59 o
  -1  11   7        8.06        8.64      2.12 o
   0  11   7      259.81      272.27      8.04 o
   1  11   7      312.22      332.97     12.29 o
   2  11   7      126.81      118.27      7.48 o
   3  11   7       98.47       99.69      4.89 o
   4  11   7        5.69        4.32      3.57 o
   1  12   7       65.83       58.96      4.30 o
   2  12   7        0.01       -1.73      1.73 o
  -2  -9   8      105.49      114.26      4.22 o
  -1  -9   8        0.96       -0.37      1.25 o
   0  -9   8        2.20        1.01      1.80 o
   1  -9   8      117.75      125.79      8.53 o
  -3  -8   8       74.25       86.49      4.15 o
  -2  -8   8       66.73       74.83      3.86 o
  -1  -8   8       36.11       38.58      3.00 o
   0  -8   8      284.73      272.47     11.13 o
   1  -8   8        2.57        5.19      2.59 o
   2  -8   8      117.75       83.67      4.38 o
  -4  -7   8       41.79       28.43      2.24 o
  -3  -7   8       64.04       63.85      4.35 o
  -2  -7   8        0.09        0.02      2.13 o
  -1  -7   8       12.70       14.85      2.82 o
   0  -7   8       36.01       30.23      3.31 o
   1  -7   8       66.27       64.05      5.95 o
   2  -7   8       17.03       13.56      1.98 o
   3  -7   8       30.23       30.96      3.83 o
  -4  -6   8        0.09        0.48      1.33 o
  -3  -6   8        0.02       -1.56      1.81 o
  -2  -6   8        0.44       -0.40      2.01 o
  -1  -6   8       91.83       87.70      5.81 o
   0  -6   8       15.79        6.89      2.40 o
   1  -6   8        0.15        1.00      2.05 o
   2  -6   8       10.16        6.96      1.94 o
   3  -6   8      218.59      226.92      7.70 o
  -5  -5   8        9.42        7.11      2.23 o
  -4  -5   8        3.75        4.28      1.53 o
  -3  -5   8       55.38       58.45      3.98 o
  -2  -5   8       54.72       47.60      3.36 o
  -1  -5   8      261.84      263.70     11.48 o
   0  -5   8      214.05      180.63      8.00 o
   1  -5   8       52.88       38.18      2.98 o
   2  -5   8      107.22       94.92      5.43 o
   3  -5   8      529.83      504.35     13.86 o
   4  -5   8        0.07        1.28      1.48 o
  -5  -4   8       48.14       57.08      3.78 o
  -4  -4   8      140.91      144.87      5.70 o
  -3  -4   8       54.48       50.95      3.46 o
  -2  -4   8      223.24      219.73     10.15 o
  -1  -4   8      511.29      528.24     13.25 o
   0  -4   8       56.05       51.23      4.38 o
   1  -4   8       51.36       33.67      4.31 o
   2  -4   8      416.93      340.51      9.08 o
   3  -4   8        1.27        0.32      2.54 o
   4  -4   8        0.04       -0.08      1.84 o
  -5  -3   8       59.67       64.94      3.97 o
  -4  -3   8       51.66       50.28      3.60 o
  -3  -3   8      385.84      386.43      8.65 o
  -2  -3   8       63.94       53.02      4.78 o
  -1  -3   8       60.50       62.19      4.30 o
   0  -3   8       93.90       99.54      5.12 o
   1  -3   8      152.32      136.74      6.18 o
   2  -3   8        2.12        3.89      2.28 o
   3  -3   8      229.70      205.71      8.97 o
   4  -3   8        0.50       -0.96      1.62 o
   5  -3   8        0.09        2.85      1.45 o
  -5  -2   8        5.74        5.41      2.17 o
  -4  -2   8       11.18        7.08      2.36 o
  -3  -2   8       73.53       68.33      3.82 o
  -2  -2   8      147.62      141.10      7.12 o
  -1  -2   8        2.51        0.21      1.69 o
   0  -2   8       76.09       83.47      4.44 o
   1  -2   8        4.45        5.13      1.71 o
   2  -2   8        1.76        0.07      2.17 o
   3  -2   8        0.28       -0.99      1.72 o
   4  -2   8       22.14       22.49      2.78 o
   5  -2   8      126.89      156.04      6.17 o
  -5  -1   8        0.01       -2.55      2.55 o
  -4  -1   8       15.74       13.91      3.80 o
  -3  -1   8       66.42       57.85      4.77 o
  -2  -1   8       22.65       18.39      2.55 o
  -1  -1   8        0.58        0.32      1.92 o
   0  -1   8      514.89      527.27      9.91 o
   1  -1   8      324.95      319.03      9.18 o
   2  -1   8        0.19        0.01      2.25 o
   3  -1   8     1681.35     1716.68     74.90 o
   4  -1   8      510.18      488.76     15.16 o
   5  -1   8        1.91        3.21      2.20 o
  -5   0   8       10.69        8.21      2.25 o
  -4   0   8      120.95      106.33      8.24 o
  -3   0   8      539.00      533.13     11.82 o
  -2   0   8        6.47        7.86      1.81 o
  -1   0   8      139.51      132.57      4.59 o
   0   0   8      184.06      170.18      5.48 o
   1   0   8      613.79      643.41     10.84 o
   2   0   8     1249.61     1348.85     20.10 o
   3   0   8      357.42      321.72     23.16 o
   4   0   8      292.18      292.52     10.69 o
   5   0   8       25.28       19.39      3.40 o
  -5   1   8       47.83       41.65      5.72 o
  -4   1   8      317.12      301.87     12.81 o
  -3   1   8      229.49      197.93     11.25 o
  -2   1   8       35.35       32.69      3.37 o
  -1   1   8     1343.67     1455.80     21.29 o
   0   1   8       11.01        6.18      1.36 o
   1   1   8        3.35        5.73      1.28 o
   2   1   8       37.44       36.46      3.62 o
   3   1   8      174.07      162.37     12.98 o
   4   1   8       78.50       67.34      7.09 o
   5   1   8        7.55       10.13      3.44 o
   6   1   8       54.70       67.08      8.38 o
  -5   2   8        0.41       -0.26      2.87 o
  -4   2   8       15.03       15.01      4.10 o
  -3   2   8       68.10       54.84      5.40 o
  -2   2   8       44.90       41.45      4.05 o
  -1   2   8      140.43      136.56      5.61 o
   0   2   8      100.48       94.64      4.29 o
   1   2   8       10.94       13.68      1.82 o
   2   2   8        6.05        2.18      2.29 o
   3   2   8        0.95        0.75      1.87 o
   4   2   8       36.13       33.57      2.86 o
   5   2   8        2.27        1.79      2.01 o
   6   2   8        0.07       -1.77      3.09 o
  -5   3   8       37.10       39.76      3.41 o
  -4   3   8        5.38        2.30      3.30 o
  -3   3   8       16.27       13.07      1.98 o
  -2   3   8       71.26       78.72      7.22 o
  -1   3   8        0.81       -0.25      1.82 o
   0   3   8        0.06        1.87      1.32 o
   1   3   8      104.60      122.59      4.81 o
   2   3   8      412.77      413.06     18.95 o
   3   3   8       40.30       38.49      3.30 o
   4   3   8       50.70       49.16      3.61 o
   5   3   8      208.08      204.54      8.85 o
   6   3   8      146.10      123.18     24.63 o
  -5   4   8       76.22       56.92      6.46 o
  -4   4   8        8.84        9.81      3.66 o
  -3   4   8        2.58        1.76      2.08 o
  -2   4   8      309.92      280.94     11.32 o
  -1   4   8      110.50      103.38      5.42 o
   0   4   8      201.75      190.08      6.65 o
   1   4   8      837.30      810.70     12.63 o
   2   4   8      259.73      237.33      6.14 o
   3   4   8       37.17       34.84      3.08 o
   4   4   8       89.38       78.19      3.95 o
   5   4   8      134.74      128.85     12.68 o
   6   4   8       14.49        8.70      3.53 o
  -4   5   8       14.58       18.38      2.88 o
  -3   5   8      271.53      251.14     16.02 o
  -2   5   8      631.20      578.82     16.82 o
  -1   5   8       27.94       21.96      2.46 o
   0   5   8      693.33      736.49     11.16 o
   1   5   8     1459.87     1442.36     18.58 o
   2   5   8      551.23      536.56     11.93 o
   3   5   8      229.18      248.11      7.41 o
   4   5   8      392.43      364.62      9.35 o
   5   5   8      138.48      138.81      7.43 o
   6   5   8        0.24       -1.15      1.83 o
  -4   6   8      101.08       97.84      8.75 o
  -3   6   8      310.62      328.91     18.30 o
  -2   6   8        0.80        0.61      1.95 o
  -1   6   8       17.31       20.70      3.28 o
   0   6   8      693.39      620.93     14.52 o
   1   6   8      689.62      707.50     16.15 o
   2   6   8       43.09       45.86      3.66 o
   3   6   8      248.04      223.06      6.71 o
   4   6   8      355.26      333.56     12.66 o
   5   6   8        0.35       -0.71      2.01 o
   6   6   8        0.77       -0.90      3.15 o
  -4   7   8       61.36       59.51      7.14 o
  -3   7   8       69.14       75.26      6.69 o
  -2   7   8        7.75       10.28      3.11 o
  -1   7   8       19.13       17.84      2.66 o
   0   7   8       95.40       76.28      4.39 o
   1   7   8       46.08       44.72      3.97 o
   2   7   8       57.36       51.41      3.61 o
   3   7   8       20.81       17.34      2.48 o
   4   7   8        1.43       -3.49      3.49 o
   5   7   8        9.37        7.14      2.06 o
  -3   8   8        2.52        7.54      2.79 o
  -2   8   8       18.81       14.77      3.62 o
  -1   8   8      106.43       90.84      5.94 o
   0   8   8      220.67      181.38      6.59 o
   1   8   8       90.69       79.10      4.48 o
   2   8   8      362.16      326.17      8.68 o
   3   8   8      715.34      683.50     26.76 o
   4   8   8       13.79       12.25      3.86 o
   5   8   8       65.01       72.32      7.14 o
  -2   9   8       97.96       97.50      8.09 o
  -1   9   8       63.42       65.96      6.24 o
   0   9   8      204.75      184.86     14.43 o
   1   9   8      111.09       81.78      5.55 o
   2   9   8      481.70      434.17     16.38 o
   3   9   8      146.33      121.65      8.20 o
   4   9   8       46.01       41.71      5.06 o
   5   9   8      252.77      271.00      8.45 o
  -2  10   8      340.29      336.75      9.82 o
  -1  10   8      163.78      174.20     10.28 o
   0  10   8       55.83       42.02      4.25 o
   1  10   8      352.46      348.51     18.84 o
   2  10   8       35.40       28.43      5.55 o
   3  10   8       43.39       37.42      5.94 o
   4  10   8       36.43       37.92      4.19 o
  -1  11   8      138.10      144.48      5.47 o
   0  11   8        4.90        6.63      1.82 o
   1  11   8      340.75      348.93     10.28 o
   2  11   8       45.65       46.91      5.41 o
   3  11   8        4.86        6.38      2.65 o
   1  12   8        0.04        0.54      2.92 o
   2  12   8       42.81       41.37      4.42 o
  -1  -9   9      265.17      287.08      8.24 o
   0  -9   9        4.61        0.71      1.59 o
  -3  -8   9       15.79       15.71      1.88 o
  -2  -8   9       58.08       58.25      5.78 o
  -1  -8   9       90.50       83.46      4.15 o
   0  -8   9        0.57        0.29      1.76 o
   1  -8   9       15.59       17.52      3.04 o
  -3  -7   9       19.37       14.51      2.31 o
  -2  -7   9       21.43       19.37      2.32 o
  -1  -7   9       18.87       16.45      2.31 o
   0  -7   9       29.99       37.95      4.94 o
   1  -7   9        8.26        8.49      1.83 o
   2  -7   9       36.06       33.28      2.85 o
  -4  -6   9       79.06       61.16      4.42 o
  -3  -6   9        2.23        1.87      1.64 o
  -2  -6   9       36.51       36.32      3.56 o
  -1  -6   9       36.80       37.70      3.62 o
   0  -6   9       90.59       79.70      6.49 o
   1  -6   9       80.24       83.18      5.11 o
   2  -6   9        1.81        2.61      1.69 o
   3  -6   9      114.00      127.81      6.64 o
  -4  -5   9      349.80      379.91      8.36 o
  -3  -5   9      268.97      303.42      9.36 o
  -2  -5   9       13.08       15.82      2.59 o
  -1  -5   9      193.36      197.91      8.30 o
   0  -5   9       99.62       87.21      4.27 o
   1  -5   9       81.61       76.54      5.24 o
   2  -5   9        2.43       -0.30      2.26 o
   3  -5   9      339.00      380.84     11.43 o
   4  -5   9      139.05      170.71      8.12 o
  -5  -4   9       32.42       30.48      4.38 o
  -4  -4   9      207.69      219.00      6.88 o
  -3  -4   9       64.10       69.66      5.06 o
  -2  -4   9       13.44       12.47      1.88 o
  -1  -4   9      282.53      301.13     20.16 o
   0  -4   9      321.52      309.31     11.84 o
   1  -4   9        4.99        3.00      1.73 o
   2  -4   9       54.08       40.58      3.33 o
   3  -4   9      126.35      125.70      6.36 o
   4  -4   9      103.49      108.92      7.79 o
  -5  -3   9       16.24       12.86      2.98 o
  -4  -3   9       18.93       18.66      2.72 o
  -3  -3   9      157.19      152.68      6.13 o
  -2  -3   9       24.99       23.14      3.35 o
  -1  -3   9       40.16       38.38      3.96 o
   0  -3   9      185.15      191.43      8.26 o
   1  -3   9        4.27        4.37      2.07 o
   2  -3   9      138.84      126.24      6.59 o
   3  -3   9       71.98       65.01      5.21 o
   4  -3   9        1.32        2.51      2.30 o
  -5  -2   9        0.04        1.65      2.09 o
  -4  -2   9        7.08        6.13      2.59 o
  -3  -2   9       23.35       24.83      2.61 o
  -2  -2   9       15.98       18.59      2.67 o
  -1  -2   9       71.32       66.31      4.58 o
   0  -2   9      159.11      167.34      6.97 o
   1  -2   9      113.73      107.14      6.83 o
   2  -2   9      416.38      423.36     15.91 o
   3  -2   9      248.55      240.04     11.11 o
   4  -2   9      121.35      114.05      6.03 o
   5  -2   9       34.46       31.19      3.94 o
  -5  -1   9        0.66        0.15      1.95 o
  -4  -1   9       37.96       32.85      6.99 o
  -3  -1   9      117.10      118.77      5.59 o
  -2  -1   9       94.61       86.74      5.72 o
  -1  -1   9      171.60      174.51      7.75 o
   0  -1   9       58.44       61.77      3.89 o
   1  -1   9      775.11      852.12     17.84 o
   2  -1   9      370.86      373.77     14.84 o
   3  -1   9      781.94      738.25     23.17 o
   4  -1   9       70.61       65.24      4.72 o
   5  -1   9      251.44      248.66     26.72 o
  -5   0   9      143.14      148.11      9.95 o
  -4   0   9       13.69       12.77      3.51 o
  -3   0   9      116.40      100.54      6.12 o
  -2   0   9      298.47      296.93      9.19 o
  -1   0   9       46.99       51.92      3.90 o
   0   0   9     1350.88     1543.77     27.78 o
   1   0   9     1149.59     1322.89     16.61 o
   2   0   9       19.62       19.76      3.24 o
   3   0   9      117.69       99.08      7.83 o
   4   0   9       17.37       16.70      2.58 o
   5   0   9      175.62      187.64      9.22 o
  -5   1   9       23.15       18.35      3.67 o
  -4   1   9        2.31        1.95      3.10 o
  -3   1   9      801.28      783.12     27.86 o
  -2   1   9      258.90      266.59     10.41 o
  -1   1   9      101.63      107.16      6.73 o
   0   1   9      284.94      307.36      7.68 o
   1   1   9      476.52      519.57      8.95 o
   2   1   9       97.49      103.58      5.44 o
   3   1   9     1291.34     1398.71     71.59 o
   4   1   9       50.83       38.42      4.77 o
   5   1   9        0.47       -0.19      1.72 o
  -5   2   9       59.63       48.51      5.15 o
  -4   2   9       90.02       70.74      7.26 o
  -3   2   9       90.57       78.18      4.06 o
  -2   2   9       51.24       37.91      4.78 o
  -1   2   9       15.40       13.45      2.59 o
   0   2   9       31.43       27.15      2.54 o
   1   2   9        0.68        0.27      1.23 o
   2   2   9        4.93        3.51      2.40 o
   3   2   9        5.35        4.11      2.06 o
   4   2   9        0.11       -1.57      1.57 o
   5   2   9       13.56       12.00      2.13 o
  -5   3   9        2.06        0.09      1.57 o
  -4   3   9       53.99       47.51      6.90 o
  -3   3   9        8.30        4.98      1.78 o
  -2   3   9        0.03       -0.60      2.41 o
  -1   3   9      215.78      183.17      9.42 o
   0   3   9      776.47      783.92     13.76 o
   1   3   9       60.62       56.09      3.52 o
   2   3   9      155.19      155.92      6.60 o
   3   3   9      401.78      382.66     18.03 o
   4   3   9       31.41       31.10      2.98 o
   5   3   9       94.52      101.66      7.14 o
  -4   4   9      102.13      108.97     15.03 o
  -3   4   9       11.63        4.57      1.99 o
  -2   4   9      536.25      497.90     21.64 o
  -1   4   9      155.10      122.83      6.74 o
   0   4   9      151.24      145.33      5.74 o
   1   4   9      267.84      275.10      7.86 o
   2   4   9      861.60      830.40     31.73 o
   3   4   9      479.25      441.40     11.56 o
   4   4   9       56.52       45.92      3.40 o
   5   4   9      135.10      130.49     15.60 o
  -4   5   9       17.05       17.01      2.74 o
  -3   5   9       48.10       39.02      7.05 o
  -2   5   9      180.02      161.24      6.80 o
  -1   5   9      490.02      473.96     13.44 o
   0   5   9       97.70      104.24      5.17 o
   1   5   9       13.75       13.93      2.85 o
   2   5   9      320.33      311.03     10.25 o
   3   5   9      106.25       95.29      5.08 o
   4   5   9       47.13       34.43      2.88 o
   5   5   9       95.56       87.12      8.87 o
  -4   6   9       22.12        9.43      8.11 o
  -3   6   9       42.84       39.00      6.94 o
  -2   6   9      261.42      240.39     10.91 o
  -1   6   9      295.12      251.86     11.26 o
   0   6   9      269.30      232.95      7.25 o
   1   6   9     1234.80     1286.74     24.41 o
   2   6   9      115.02      101.64      5.46 o
   3   6   9        9.33        8.83      2.69 o
   4   6   9       13.41        8.67      2.54 o
   5   6   9       41.67       43.90      4.10 o
  -3   7   9        3.29        3.62      4.95 o
  -2   7   9       24.55       21.69      3.11 o
  -1   7   9       13.59       10.42      2.11 o
   0   7   9        0.63        0.26      1.40 o
   1   7   9      317.18      279.15     17.22 o
   2   7   9       24.51       20.68      2.27 o
   3   7   9      324.58      303.43     11.11 o
   4   7   9        1.28       -3.00      3.28 o
   5   7   9       15.26       19.63      2.57 o
  -3   8   9       67.50       76.03      6.77 o
  -2   8   9      163.28      164.80      9.33 o
  -1   8   9        1.95        3.95      3.48 o
   0   8   9      276.29      232.69      7.76 o
   1   8   9       78.03       65.06      4.33 o
   2   8   9        3.83        2.39      2.30 o
   3   8   9      216.56      184.99     13.33 o
   4   8   9      129.72      152.50      9.03 o
   5   8   9        0.37        0.29      2.42 o
  -2   9   9       70.36       72.75      6.67 o
  -1   9   9      339.73      315.12     18.91 o
   0   9   9      507.58      459.40     19.71 o
   1   9   9      286.35      247.63     10.35 o
   2   9   9       82.47       70.06      6.73 o
   3   9   9       67.61       55.71      7.36 o
   4   9   9      256.04      289.60     14.91 o
  -2  10   9      128.90      135.35      9.14 o
  -1  10   9      228.28      235.19     16.57 o
   0  10   9      312.28      321.46     11.80 o
   1  10   9      103.44       85.11      5.78 o
   2  10   9      231.61      209.84     12.53 o
   3  10   9      128.90      124.79      9.60 o
   4  10   9        1.07        3.79      3.87 o
   0  11   9       15.05       12.82      4.17 o
   1  11   9       31.54       33.23      4.01 o
   2  11   9       29.51       36.10      3.92 o
   3  11   9        0.50        0.41      2.37 o
  -2  -8  10       18.83       19.48      1.83 o
  -1  -8  10       75.49       73.82      3.91 o
   0  -8  10        5.75        2.42      1.96 o
   1  -8  10        8.87        4.25      2.05 o
  -3  -7  10        3.43        3.64      1.13 o
  -2  -7  10        5.66        5.62      1.65 o
  -1  -7  10        4.92        6.81      1.81 o
   0  -7  10        4.44        5.64      2.18 o
   1  -7  10        8.31        6.49      1.93 o
   2  -7  10      161.69      146.06      7.04 o
  -4  -6  10       42.38       28.96      3.87 o
  -3  -6  10       15.47       18.24      2.31 o
  -2  -6  10      101.00      113.26      5.05 o
  -1  -6  10      112.17      105.60      7.92 o
   0  -6  10       55.05       44.39      5.19 o
   1  -6  10      168.75      187.17      8.35 o
   2  -6  10      187.24      188.66      5.83 o
   3  -6  10       12.99       13.18      2.08 o
  -4  -5  10        0.77        0.04      1.52 o
  -3  -5  10       74.69       85.26      5.04 o
  -2  -5  10      140.92      151.29      6.75 o
  -1  -5  10       12.51        6.60      3.03 o
   0  -5  10       33.04       24.38      3.67 o
   1  -5  10      144.03      129.01      7.49 o
   2  -5  10       59.11       53.76      5.46 o
   3  -5  10        2.91        1.90      1.65 o
  -4  -4  10      273.11      273.90     14.48 o
  -3  -4  10        6.83       11.35      2.59 o
  -2  -4  10      137.02      145.90      6.22 o
  -1  -4  10       11.65        4.95      2.05 o
   0  -4  10      175.01      144.26      6.20 o
   1  -4  10        4.61        0.47      2.60 o
   2  -4  10       23.22       18.63      3.50 o
   3  -4  10        9.34       11.75      2.67 o
   4  -4  10        0.03        0.19      1.56 o
  -4  -3  10        9.27        5.14      2.28 o
  -3  -3  10      167.85      183.23     10.42 o
  -2  -3  10       50.70       55.24      3.41 o
  -1  -3  10       46.22       42.40      4.77 o
   0  -3  10       17.21       16.98      2.76 o
   1  -3  10       33.61       32.45      3.60 o
   2  -3  10      315.31      337.01     11.54 o
   3  -3  10       47.37       47.39      5.10 o
   4  -3  10       33.38       40.26      3.54 o
  -5  -2  10        0.99        6.48      2.01 o
  -4  -2  10       49.20       50.89      6.65 o
  -3  -2  10        0.70        0.90      2.11 o
  -2  -2  10        7.23        6.41      1.74 o
  -1  -2  10       16.70       13.36      2.71 o
   0  -2  10       72.13       68.75      4.51 o
   1  -2  10       12.11        9.59      2.72 o
   2  -2  10      640.69      619.51     14.14 o
   3  -2  10      184.15      184.97      9.86 o
   4  -2  10        5.08        3.35      1.85 o
  -5  -1  10       53.89       56.39      5.45 o
  -4  -1  10      122.12      133.90      8.85 o
  -3  -1  10       13.29       11.52      2.61 o
  -2  -1  10      207.75      198.31      8.73 o
  -1  -1  10      200.03      198.20      7.78 o
   0  -1  10       90.81       76.78      5.06 o
   1  -1  10      490.30      525.64     13.10 o
   2  -1  10        3.93        3.94      2.31 o
   3  -1  10      473.20      452.59     19.22 o
   4  -1  10        5.47        3.21      2.34 o
   5  -1  10      198.16      221.42      8.06 o
  -5   0  10       72.54       71.19      6.21 o
  -4   0  10       58.56       64.31      6.43 o
  -3   0  10        2.37        0.59      1.90 o
  -2   0  10      450.66      502.25     16.42 o
  -1   0  10       55.43       48.35      5.49 o
   0   0  10      300.49      327.92      9.76 o
   1   0  10      105.15      105.99      5.51 o
   2   0  10      652.28      661.60     19.72 o
   3   0  10       77.94       68.61      5.01 o
   4   0  10       33.63       36.53      3.68 o
   5   0  10       65.75       65.99      4.30 o
  -5   1  10        6.03        8.61      2.89 o
  -4   1  10       26.09       15.12      3.76 o
  -3   1  10        7.67        5.15      1.98 o
  -2   1  10       47.56       44.22      4.58 o
  -1   1  10      109.08      113.13      6.35 o
   0   1  10      323.79      391.50     13.17 o
   1   1  10        0.26       -1.61      1.61 o
   2   1  10        3.37        3.10      1.87 o
   3   1  10        6.84        3.67      1.79 o
   4   1  10       32.99       32.24      3.93 o
   5   1  10        2.06        3.11      1.80 o
  -4   2  10       21.57       19.63      3.84 o
  -3   2  10        7.60        3.75      1.77 o
  -2   2  10        1.96        0.30      2.20 o
  -1   2  10        1.11        0.68      2.11 o
   0   2  10       29.70       32.59      3.22 o
   1   2  10      131.35      129.32      5.08 o
   2   2  10       28.26       30.18      3.61 o
   3   2  10       79.98       66.93      4.50 o
   4   2  10      299.66      293.05     10.78 o
   5   2  10       33.99       36.51      3.00 o
  -4   3  10       41.67       43.88      6.31 o
  -3   3  10       63.26       56.75      5.59 o
  -2   3  10       15.63        9.99      2.20 o
  -1   3  10      137.48      122.72      7.45 o
   0   3  10     1166.81     1241.07     23.55 o
   1   3  10      160.94      145.96      5.56 o
   2   3  10        2.97        4.01      2.55 o
   3   3  10      393.96      366.52      8.88 o
   4   3  10      120.85      121.64      6.49 o
   5   3  10       56.82       55.61      4.43 o
  -4   4  10       97.04      118.46     11.84 o
  -3   4  10      202.92      187.55      9.60 o
  -2   4  10       87.64       73.57      5.11 o
  -1   4  10      234.87      192.78      8.68 o
   0   4  10     1038.29     1077.47     31.17 o
   1   4  10      126.81      108.94      5.96 o
   2   4  10      603.75      644.50     21.20 o
   3   4  10      685.96      628.56     10.70 o
   4   4  10       85.16       81.68      5.39 o
   5   4  10        3.82        2.47      2.16 o
  -4   5  10       50.74       43.69      5.23 o
  -3   5  10       11.46        7.44      4.19 o
  -2   5  10       42.91       20.52      7.90 o
  -1   5  10     1324.38     1253.71     25.62 o
   0   5  10       46.23       44.48      4.33 o
   1   5  10      170.66      177.48      9.01 o
   2   5  10      311.81      303.43     10.50 o
   3   5  10      215.62      193.18      6.36 o
   4   5  10       15.90       12.95      2.69 o
   5   5  10       23.48       17.96      3.21 o
  -3   6  10       18.96       16.58      3.83 o
  -2   6  10       39.31       39.70      5.94 o
  -1   6  10        9.98        5.80      1.95 o
   0   6  10       18.07       14.71      2.31 o
   1   6  10      218.01      209.48     10.09 o
   2   6  10        8.87        8.43      1.77 o
   3   6  10        0.04       -0.27      1.74 o
   4   6  10        9.53        6.24      2.22 o
   5   6  10       15.53       17.18      3.39 o
  -3   7  10        1.68        5.42      3.68 o
  -2   7  10        1.29       -3.05      3.05 o
  -1   7  10       68.45       55.24      5.01 o
   0   7  10       14.48        7.05      1.64 o
   1   7  10      346.50      306.78      9.88 o
   2   7  10      694.05      640.93     16.61 o
   3   7  10       21.05       27.36      6.63 o
   4   7  10       58.21       49.47      7.02 o
   5   7  10      174.74      206.84      6.87 o
  -2   8  10       21.97       24.06      3.85 o
  -1   8  10        1.57        0.90      2.58 o
   0   8  10      375.92      328.51     16.44 o
   1   8  10        3.82        0.98      2.21 o
   2   8  10      126.46      114.28      8.40 o
   3   8  10       37.82       37.96      6.39 o
   4   8  10      602.34      724.04     25.94 o
   5   8  10      125.50      131.86      7.71 o
  -2   9  10      334.56      351.37     16.58 o
  -1   9  10       17.68       12.07      4.97 o
   0   9  10      333.41      318.76     15.59 o
   1   9  10      253.77      218.35     13.86 o
   2   9  10        0.14        2.49      2.83 o
   3   9  10      182.41      196.23     12.45 o
   4   9  10      184.93      213.50     14.87 o
  -1  10  10       13.77       17.26      5.12 o
   0  10  10      220.24      243.42     17.86 o
   1  10  10      150.33      126.37      9.19 o
   2  10  10       13.74       12.50      2.87 o
   3  10  10       35.14       37.60      5.30 o
   4  10  10        9.83       11.19      3.20 o
   0  11  10        5.96        4.92      4.17 o
   1  11  10       25.59       22.39      5.43 o
   2  11  10        1.80        0.66      3.29 o
   3  11  10        8.93        6.20      2.53 o
  -2  -7  11        0.42       -1.02      1.02 o
  -1  -7  11       28.30       34.61      2.96 o
   0  -7  11       16.46       19.43      2.19 o
   1  -7  11        0.24        0.86      1.46 o
  -3  -6  11       11.69        8.35      1.60 o
  -2  -6  11       81.70      107.71      4.46 o
  -1  -6  11      117.97      131.69      6.63 o
   0  -6  11        4.96        3.75      2.49 o
   1  -6  11        5.61        6.98      2.24 o
   2  -6  11      290.32      305.76     13.68 o
  -4  -5  11       85.50       74.52      8.05 o
  -3  -5  11        3.09        4.28      2.56 o
  -2  -5  11      123.37      149.24      8.06 o
  -1  -5  11      152.71      119.18      9.19 o
   0  -5  11        0.00       -3.94      4.94 o
   1  -5  11      268.83      285.25     10.52 o
   2  -5  11      157.69      166.65      5.99 o
   3  -5  11       63.52       47.35      3.26 o
  -4  -4  11       10.64        7.44      1.92 o
  -3  -4  11        4.38        2.04      3.47 o
  -2  -4  11       42.54       39.77      4.26 o
  -1  -4  11        3.75        1.30      2.25 o
   0  -4  11        8.51        7.16      2.74 o
   1  -4  11        2.41        7.63      3.31 o
   2  -4  11        1.47        0.98      2.27 o
   3  -4  11        2.49        6.65      2.18 o
  -4  -3  11       39.61       32.36      5.58 o
  -3  -3  11       69.39       64.29      6.37 o
  -2  -3  11      123.30      127.58      6.37 o
  -1  -3  11        0.47        2.25      2.34 o
   0  -3  11      106.30       91.53      4.88 o
   1  -3  11      189.75      182.46      8.02 o
   2  -3  11      683.44      752.02     28.11 o
   3  -3  11       25.75       28.65      3.88 o
   4  -3  11      134.55      149.23      9.18 o
  -4  -2  11        0.56        1.42      2.40 o
  -3  -2  11       78.43       89.05      5.48 o
  -2  -2  11       10.24       12.74      2.29 o
  -1  -2  11      238.38      228.92     10.28 o
   0  -2  11      400.02      431.57     13.49 o
   1  -2  11      175.08      178.06      7.97 o
   2  -2  11        0.04        0.65      2.42 o
   3  -2  11       13.45       14.07      3.00 o
   4  -2  11      219.12      267.94     11.42 o
  -4  -1  11      195.37      229.51     10.38 o
  -3  -1  11      120.85      135.72      7.67 o
  -2  -1  11        2.52       -0.23      1.98 o
  -1  -1  11      424.42      451.88     12.61 o
   0  -1  11      649.68      692.25     20.29 o
   1  -1  11        2.00        3.28      1.90 o
   2  -1  11      407.53      423.79     11.74 o
   3  -1  11      437.67     2654.38    265.11 o
   4  -1  11       43.65       45.51      4.50 o
  -4   0  11      193.39      208.19      9.87 o
  -3   0  11       68.60       67.27      5.71 o
  -2   0  11       30.26       28.81      2.89 o
  -1   0  11        4.52        2.28      2.26 o
   0   0  11      308.03      295.03     15.85 o
   1   0  11        7.24        4.24      1.81 o
   2   0  11      744.34      769.77     28.11 o
   3   0  11        0.71       -2.91      2.91 o
   4   0  11       45.03       44.42      4.91 o
   5   0  11        7.94        4.09      1.40 o
  -4   1  11       48.49       45.69      5.09 o
  -3   1  11        1.62       -0.21      2.54 o
  -2   1  11        0.32        1.38      1.85 o
  -1   1  11        0.22       -2.02      2.02 o
   0   1  11       10.53        6.50      3.43 o
   1   1  11        1.94        1.42      1.68 o
   2   1  11       53.67       54.23      5.36 o
   3   1  11      140.35      124.24      8.48 o
   4   1  11       18.83       19.06      3.41 o
   5   1  11       27.04       27.06      3.36 o
  -4   2  11        5.88        7.79      3.54 o
  -3   2  11       63.39       59.67      5.65 o
  -2   2  11       10.39        9.31      2.35 o
  -1   2  11      220.38      213.72      9.79 o
   0   2  11       53.11       50.14      4.48 o
   1   2  11      258.47      256.99      8.70 o
   2   2  11      213.25      216.18     10.50 o
   3   2  11        7.47        5.56      2.07 o
   4   2  11      173.82      189.88      8.46 o
   5   2  11      217.65      257.94      8.25 o
  -4   3  11        0.41        1.09      6.64 o
  -3   3  11       88.24       85.94      6.50 o
  -2   3  11      165.58      158.35      7.80 o
  -1   3  11        5.30        9.72      3.25 o
   0   3  11      134.19      136.03      7.25 o
   1   3  11      372.69      369.38     13.34 o
   2   3  11      487.41      508.45     15.71 o
   3   3  11       13.43        7.15      1.92 o
   4   3  11       92.60      100.34      6.47 o
   5   3  11      344.19      401.37     12.17 o
  -4   4  11        5.92        3.59      3.90 o
  -3   4  11      292.38      321.99     15.03 o
  -2   4  11      229.23      205.55     11.57 o
  -1   4  11       67.12       60.39      3.60 o
   0   4  11      792.19      810.06     19.64 o
   1   4  11      659.22      685.43     21.32 o
   2   4  11        0.88        1.40      2.14 o
   3   4  11       17.87       11.16      1.90 o
   4   4  11       96.36      104.29      5.74 o
   5   4  11        0.14       -0.57      1.64 o
  -4   5  11       22.93        4.94      3.99 o
  -3   5  11      140.24      134.22     10.91 o
  -2   5  11      129.10      134.34     13.03 o
  -1   5  11      503.42      443.15      9.95 o
   0   5  11      889.41      900.74     24.55 o
   1   5  11      209.58      183.60      9.60 o
   2   5  11       85.56       78.66      4.51 o
   3   5  11      136.62      124.96      5.09 o
   4   5  11        0.88        1.45      1.84 o
   5   5  11        1.61        2.38      1.48 o
  -3   6  11       29.83       35.02      5.24 o
  -2   6  11       79.70       85.83     12.45 o
  -1   6  11       46.03       49.39      4.35 o
   0   6  11       79.59       69.55      4.85 o
   1   6  11        9.98        5.84      2.56 o
   2   6  11       48.29       42.62      4.61 o
   3   6  11        6.61        9.83      4.04 o
   4   6  11        4.33        6.04      2.13 o
   5   6  11        9.15        5.53      2.24 o
  -3   7  11       28.61       22.81     16.84 o
  -2   7  11       99.85       93.79     12.11 o
  -1   7  11       95.71       81.95      8.18 o
   0   7  11      261.93      225.18     17.82 o
   1   7  11        1.57       -0.37      2.32 o
   2   7  11      112.57      113.69     10.37 o
   3   7  11      118.34      117.32      8.23 o
   4   7  11       18.93       17.09      4.68 o
   5   7  11      185.59      165.23    104.20 o
  -2   8  11      213.35      191.17     14.12 o
  -1   8  11      611.77      548.53     19.51 o
   0   8  11      147.71      143.35     13.31 o
   1   8  11      202.88      177.61     17.38 o
   2   8  11      310.89      281.88     16.75 o
   3   8  11      210.03      206.32     10.18 o
   4   8  11      277.38      292.24     13.61 o
  -1   9  11      107.86      105.74     11.47 o
   0   9  11        5.75        7.13      5.74 o
   1   9  11      165.80      148.28     15.63 o
   2   9  11       58.18       56.67      5.51 o
   3   9  11        7.83        7.74      3.02 o
   4   9  11        8.08       12.04      3.49 o
  -1  10  11       42.76       57.78      4.13 o
   0  10  11      111.30      105.94     11.48 o
   1  10  11       16.23        9.38      5.96 o
   2  10  11        3.65       -2.21      2.54 o
   3  10  11        4.07        0.29      2.44 o
   1  11  11        3.64        1.86      3.31 o
  -1  -7  12       40.39       41.30      4.28 o
   0  -7  12       35.00       30.04      5.86 o
  -2  -6  12        9.23        5.06      1.34 o
  -1  -6  12       36.47       40.30      3.32 o
   0  -6  12       80.94       59.35      8.76 o
   1  -6  12       14.67       10.49      4.32 o
  -3  -5  12       18.09       14.48      2.02 o
  -2  -5  12        2.94        3.72      2.93 o
  -1  -5  12       22.36       21.56      3.03 o
   0  -5  12       33.25       24.73      4.80 o
   1  -5  12       65.65       66.14      5.87 o
   2  -5  12        5.51        3.96      1.71 o
  -3  -4  12        5.51        3.55      2.60 o
  -2  -4  12        0.01        1.77      2.41 o
  -1  -4  12       17.94       14.21      3.78 o
   0  -4  12        0.54        0.73      3.79 o
   1  -4  12      100.82      104.32      6.42 o
   2  -4  12       10.99        8.92      2.14 o
   3  -4  12       16.01       14.81      1.92 o
  -4  -3  12       20.51       16.32      6.80 o
  -3  -3  12        0.61       -2.67      2.67 o
  -2  -3  12       47.48       54.53      4.51 o
  -1  -3  12        9.19        8.10      3.26 o
   0  -3  12       70.03       59.89      4.89 o
   1  -3  12        0.72        2.35      2.48 o
   2  -3  12       90.44       95.50      7.09 o
   3  -3  12        0.47       -0.20      1.97 o
  -4  -2  12        1.24        0.37      2.98 o
  -3  -2  12      135.85      163.52      8.78 o
  -2  -2  12       44.90       46.72      5.94 o
  -1  -2  12      242.31      254.25     10.54 o
   0  -2  12      112.53       97.64      5.59 o
   1  -2  12      288.29      283.06     10.97 o
   2  -2  12      385.87      402.37     17.36 o
   3  -2  12       84.41       94.04      8.02 o
   4  -2  12      126.38      139.57      6.90 o
  -4  -1  12       13.46       13.16      3.18 o
  -3  -1  12       86.98      103.68      6.24 o
  -2  -1  12      119.95      130.62      6.20 o
  -1  -1  12       12.00        7.58      1.95 o
   0  -1  12      128.43      125.39      9.30 o
   1  -1  12      186.32      176.19      7.89 o
   2  -1  12       86.18       79.39     10.74 o
   3  -1  12       12.54        6.03      3.03 o
   4  -1  12       85.94      101.92     10.56 o
  -4   0  12       37.07       37.64      7.00 o
  -3   0  12       20.92       24.17      3.54 o
  -2   0  12        3.36        4.04      2.66 o
  -1   0  12      201.55      201.82      8.53 o
   0   0  12       43.76       36.69      6.10 o
   1   0  12        4.63        2.24      1.38 o
   2   0  12      315.55      315.05     16.74 o
   3   0  12      218.70      220.00     10.50 o
   4   0  12       11.42       13.52      2.52 o
  -4   1  12        5.23        1.49      1.55 o
  -3   1  12       11.10       14.30      2.95 o
  -2   1  12        0.40        1.58      2.31 o
  -1   1  12       31.14       27.98      3.98 o
   0   1  12      130.13      130.65     11.36 o
   1   1  12       19.73       19.68      3.20 o
   2   1  12        9.38        8.28      2.29 o
   3   1  12       29.51       33.96      4.74 o
   4   1  12       82.13       81.31      5.43 o
   5   1  12       80.10       63.02     17.96 o
  -4   2  12       46.22       50.71      5.54 o
  -3   2  12       10.20       15.19      3.35 o
  -2   2  12       69.22       61.37      4.53 o
  -1   2  12      509.45      522.35     11.50 o
   0   2  12        6.84        4.50      3.43 o
   1   2  12       19.39       12.98      3.27 o
   2   2  12      518.61      525.87     14.81 o
   3   2  12      155.26      149.06      8.08 o
   4   2  12        9.86       11.95      3.24 o
   5   2  12      117.94      108.64      5.50 o
  -4   3  12       32.34       24.24      7.83 o
  -3   3  12        0.03        7.89      4.06 o
  -2   3  12      351.25      350.55     12.51 o
  -1   3  12      381.07      376.40      8.59 o
   0   3  12       14.01       16.39      3.70 o
   1   3  12      586.37      628.15     21.10 o
   2   3  12      399.76      395.73     13.02 o
   3   3  12        0.41        0.25      2.05 o
   4   3  12       20.96       20.12      3.47 o
   5   3  12       85.29       77.64      6.10 o
  -4   4  12        4.96        8.31      3.47 o
  -3   4  12       17.91       26.64      7.60 o
  -2   4  12      266.35      277.40     12.81 o
  -1   4  12        2.95        3.29      1.83 o
   0   4  12      153.76      143.02      6.30 o
   1   4  12      208.80      196.13      6.50 o
   2   4  12      158.91      158.59      6.93 o
   3   4  12        0.04        1.26      1.66 o
   4   4  12       96.34       82.78      5.18 o
   5   4  12        0.22       -0.24      1.61 o
  -3   5  12       25.27       26.02      6.43 o
  -2   5  12        7.07        8.33      4.39 o
  -1   5  12       37.53       33.82      3.32 o
   0   5  12      216.68      190.07      8.27 o
   1   5  12      165.56      166.40      6.20 o
   2   5  12       34.99       35.89      3.79 o
   3   5  12       34.28       26.46      3.26 o
   4   5  12       37.42       42.69      3.34 o
   5   5  12        1.94        2.50      1.53 o
  -3   6  12        7.44       10.64      5.27 o
  -2   6  12        0.08        5.61      5.46 o
  -1   6  12      103.05       97.44      9.52 o
   0   6  12      146.64      138.03     17.49 o
   1   6  12      159.07      152.93      9.75 o
   2   6  12       30.31       26.21      4.86 o
   3   6  12      159.28      164.10     11.57 o
   4   6  12      313.86      348.06     13.92 o
   5   6  12       29.99       -3.97      3.97 o
  -2   7  12        2.61        1.49      3.64 o
  -1   7  12      105.64       97.69      8.64 o
   0   7  12       42.58       47.82      6.81 o
   1   7  12       45.19       35.88      9.10 o
   2   7  12      125.66      138.79     16.08 o
   3   7  12      379.24      404.05     13.96 o
   4   7  12       90.50       92.70      7.70 o
  -2   8  12       19.36       18.88      4.70 o
  -1   8  12      271.54      302.76     13.66 o
   0   8  12      308.28      286.59     14.72 o
   1   8  12        2.02        3.92      5.06 o
   2   8  12      195.43      206.17     18.07 o
   3   8  12      311.67      298.83     17.60 o
   4   8  12       15.22       16.45      3.39 o
  -1   9  12      213.40      231.54     14.89 o
   0   9  12      137.85      134.29     13.47 o
   1   9  12      145.16      148.04     14.90 o
   2   9  12       20.18       18.26      5.90 o
   3   9  12        5.29        4.95      2.63 o
   0  10  12        4.00        1.03      3.33 o
   1  10  12       13.74        5.10      4.17 o
   2  10  12        2.56       -4.48      4.48 o
   3  10  12       14.91       16.71      4.37 o
  -1  -6  13        0.03        0.70      3.07 o
   0  -6  13      105.60      116.40      4.98 o
  -2  -5  13        3.91        2.30      1.54 o
  -1  -5  13        0.08       -3.31      3.31 o
   0  -5  13       35.64       44.23      4.53 o
   1  -5  13      114.51      131.53      8.05 o
   2  -5  13        0.17       -2.12      3.04 o
  -3  -4  13        6.08        8.95      2.06 o
  -2  -4  13      123.37      128.94      6.09 o
  -1  -4  13        6.05       15.66      3.88 o
   0  -4  13       51.31       69.48      7.81 o
   1  -4  13      103.99       97.30      8.87 o
   2  -4  13        1.13        2.89      2.17 o
  -3  -3  13        0.36        0.48      2.31 o
  -2  -3  13       64.11       62.21      5.22 o
  -1  -3  13      269.97      360.53     13.59 o
   0  -3  13       11.55       11.66      3.29 o
   1  -3  13      172.58      183.88     11.76 o
   2  -3  13       85.26       85.14     10.33 o
   3  -3  13      113.92      110.29      5.14 o
  -3  -2  13        2.04        5.00      2.03 o
  -2  -2  13       22.80       25.38      4.20 o
  -1  -2  13      221.27      265.16     15.89 o
   0  -2  13        0.04       -0.80      2.69 o
   1  -2  13      293.32      322.84     15.74 o
   2  -2  13      314.28      313.78     15.63 o
   3  -2  13       10.91        8.98      3.03 o
  -3  -1  13       19.83       24.17      3.15 o
  -2  -1  13       34.38       47.83      7.42 o
  -1  -1  13       97.19      109.95     11.10 o
   0  -1  13       73.03       73.08      8.39 o
   1  -1  13       74.30       60.80      6.02 o
   2  -1  13       74.66       79.80     11.46 o
   3  -1  13       83.65       89.66      7.26 o
   4  -1  13       41.17       25.50     22.36 o
  -3   0  13        1.95       -3.49      3.49 o
  -2   0  13        0.09       -2.20      4.21 o
  -1   0  13       16.06       13.37      2.31 o
   0   0  13       39.13       35.21      3.24 o
   1   0  13        9.03        5.71      2.05 o
   2   0  13       52.23       57.26      6.63 o
   3   0  13       30.37       29.04      4.91 o
   4   0  13       37.77       34.45      3.99 o
  -3   1  13        0.49       -2.89      3.17 o
  -2   1  13       39.24       39.66      6.33 o
  -1   1  13      161.26      174.19      7.09 o
   0   1  13      109.07       97.83      5.25 o
   1   1  13      163.62      170.09      8.15 o
   2   1  13       42.71       39.15      5.92 o
   3   1  13       54.44       77.96      7.87 o
   4   1  13      329.93      337.89     13.56 o
  -3   2  13      114.62      126.42     11.37 o
  -2   2  13        7.76        9.01      4.25 o
  -1   2  13       69.71       70.31      5.12 o
   0   2  13      281.90      255.84     19.35 o
   1   2  13      223.84      220.84      9.52 o
   2   2  13       13.35        5.26      3.66 o
   3   2  13      138.81      160.71     16.77 o
   4   2  13      136.64      154.40      9.70 o
  -3   3  13       77.96       77.38      7.96 o
  -2   3  13       54.50       54.76      5.93 o
  -1   3  13     1185.30     1317.18     19.08 o
   0   3  13      545.64      479.12     29.60 o
   1   3  13        0.98        3.51      2.17 o
   2   3  13       84.40       93.60      7.52 o
   3   3  13      125.42      122.43     10.08 o
   4   3  13        0.09        2.08      2.75 o
  -3   4  13        6.77        7.98      4.67 o
  -2   4  13      201.24      209.82     10.82 o
  -1   4  13       88.16       84.90      5.68 o
   0   4  13       82.89       68.16      7.08 o
   1   4  13        3.70        4.74      2.88 o
   2   4  13      236.62      204.84      9.35 o
   3   4  13        0.87        0.56      2.80 o
   4   4  13        0.18        3.91      3.17 o
  -3   5  13       16.69       24.86      6.09 o
  -2   5  13        0.26        2.92      8.37 o
  -1   5  13       10.18       11.21      2.41 o
   0   5  13      123.32      119.78      7.07 o
   1   5  13        0.13        2.60      2.15 o
   2   5  13       17.09       24.62      5.45 o
   3   5  13       13.32       12.14      3.14 o
   4   5  13       45.90       49.58      5.52 o
  -3   6  13       37.31       28.63      5.43 o
  -2   6  13      194.53      214.57     16.50 o
  -1   6  13      160.28      169.45     11.83 o
   0   6  13       75.00       70.04      5.38 o
   1   6  13      177.41      166.27     10.31 o
   2   6  13      110.22      108.19      7.28 o
   3   6  13        6.30        5.47      3.65 o
   4   6  13      232.74      291.68     13.18 o
  -2   7  13      241.39      278.18     16.88 o
  -1   7  13       52.04       52.36      9.12 o
   0   7  13      140.69      131.39     10.44 o
   1   7  13      410.12      400.58     25.76 o
   2   7  13       25.11       23.19      7.91 o
   3   7  13      213.54      201.84     17.45 o
   4   7  13       35.21       43.88      4.75 o
  -1   8  13       64.17       70.63      6.38 o
   0   8  13       32.83       29.89      5.08 o
   1   8  13       21.79       26.80      7.46 o
   2   8  13       15.68       18.00      6.57 o
   3   8  13      112.03      106.20     11.89 o
   0   9  13       36.04       50.33      8.23 o
   1   9  13       37.85       43.16      8.11 o
   2   9  13        3.24        3.36      4.74 o
   3   9  13        5.63        4.29      3.40 o
   1  10  13        8.43        7.22      4.24 o
   2  10  13       68.92       34.95      6.03 o
  -1  -5  14        1.46        0.00      1.58 o
   0  -5  14        2.72       -1.61      2.41 o
  -2  -4  14        4.50        5.65      2.41 o
  -1  -4  14        1.96        6.33      2.58 o
   0  -4  14       26.43       30.99      5.15 o
   1  -4  14      193.35      148.33     51.45 o
   2  -4  14       32.73        9.74      3.85 o
  -2  -3  14       66.31       68.18      5.27 o
  -1  -3  14      129.14      177.62     11.62 o
   0  -3  14      164.42      181.51      9.16 o
   1  -3  14      207.72      232.15     16.09 o
   2  -3  14        6.59       -0.30      2.98 o
  -3  -2  14       10.59        5.62      4.95 o
  -2  -2  14      114.79      126.38      7.40 o
  -1  -2  14       78.00       95.12      9.45 o
   0  -2  14       77.30       25.13      9.01 o
   1  -2  14       14.08       15.75      5.82 o
   2  -2  14        0.64        0.36      4.25 o
   3  -2  14       33.45       34.53      3.31 o
  -3  -1  14        0.40        5.14      2.65 o
  -2  -1  14       17.11       11.83      4.13 o
  -1  -1  14       26.35       32.47      6.51 o
   0  -1  14        2.91        3.03      3.49 o
   1  -1  14       74.96       74.99     11.15 o
   2  -1  14       50.70       46.08      6.05 o
   3  -1  14       43.95       34.02      6.40 o
  -3   0  14        2.95        6.60      4.04 o
  -2   0  14       34.76       30.50      5.76 o
  -1   0  14        4.97        1.21      2.23 o
   0   0  14       29.32       23.63      3.27 o
   1   0  14        5.66        4.88      2.75 o
   2   0  14       20.09       20.02      3.50 o
   3   0  14       99.66       98.28      6.01 o
   4   0  14       86.45       41.16     33.24 o
  -3   1  14       23.36       26.79      4.45 o
  -2   1  14      167.31      190.88     12.87 o
  -1   1  14       17.62       20.38      3.50 o
   0   1  14       44.55       32.01      6.96 o
   1   1  14      295.28      325.21     12.87 o
   2   1  14        3.74        6.96      4.18 o
   3   1  14        4.39        1.84      2.93 o
   4   1  14       79.39       58.03      5.56 o
  -3   2  14      160.18      175.18     19.23 o
  -2   2  14       68.64       84.09      8.43 o
  -1   2  14      106.96      118.57      7.32 o
   0   2  14      302.76      304.32     21.35 o
   1   2  14      313.52      335.15     16.48 o
   2   2  14        1.70       -0.05      2.63 o
   3   2  14       94.21      104.37     11.81 o
   4   2  14      146.10      160.39      6.96 o
  -3   3  14       46.52       56.19     13.15 o
  -2   3  14        6.68        9.12      3.09 o
  -1   3  14      132.14      138.62      6.74 o
   1   3  14       97.76      109.24      9.62 o
   2   3  14       67.24       54.74      7.60 o
   3   3  14       68.11       68.51      7.55 o
   4   3  14       12.04       18.08      5.46 o
  -3   4  14       39.94       38.42      6.50 o
  -2   4  14        7.02        6.99      2.78 o
  -1   4  14       24.00       21.99      2.88 o
   0   4  14        4.01        5.89      2.40 o
   1   4  14        0.94        1.37      3.55 o
   2   4  14        1.72        2.16      3.88 o
   3   4  14      136.96      131.16      9.64 o
   4   4  14        2.49        2.87      2.32 o
  -2   5  14       19.59       22.22      4.78 o
  -1   5  14      277.76      277.69      9.09 o
   0   5  14      126.85      120.39      6.91 o
   1   5  14       46.53       46.27      5.22 o
   2   5  14      125.60      134.35      8.37 o
   3   5  14      119.93      129.24      9.23 o
   4   5  14       31.47       31.94     11.24 o
  -2   6  14       64.25       90.32      9.85 o
  -1   6  14      223.87      218.98     17.08 o
   0   6  14        0.30        0.04      2.13 o
   1   6  14      138.89      149.27      8.46 o
   2   6  14      305.04      332.88     16.17 o
   3   6  14       39.82       34.84      4.05 o
  -2   7  14      197.56      237.51     13.18 o
  -1   7  14      170.86      171.86     14.61 o
   0   7  14       42.35       42.97      5.91 o
   1   7  14      166.06      173.60     16.22 o
   2   7  14      200.60      218.23     18.20 o
   3   7  14        3.70        3.18      4.37 o
  -1   8  14       67.37       69.14      8.15 o
   0   8  14       67.81       76.39      9.56 o
   1   8  14       14.04        9.31      5.09 o
   2   8  14       42.65       44.98      8.62 o
   3   8  14        7.67        0.46      4.26 o
   0   9  14       92.35       97.38      9.29 o
   1   9  14       18.76       14.96      4.94 o
   2   9  14       40.07       31.46      6.97 o
  -1  -4  15        5.10        4.77      2.59 o
   0  -4  15       51.80       54.39      5.01 o
  -2  -3  15      154.55      169.90      8.28 o
  -1  -3  15       55.87       60.09      9.17 o
   0  -3  15       43.13       55.08      5.77 o
   1  -3  15      126.24      143.62     10.84 o
  -2  -2  15        6.80        5.67      2.68 o
  -1  -2  15        0.06       -3.52      3.52 o
   0  -2  15      103.34      115.33      9.05 o
   1  -2  15      148.85      177.84     13.85 o
   2  -2  15        3.49        7.30      3.96 o
  -2  -1  15       61.56       64.96      6.68 o
  -1  -1  15        0.01       -3.07      3.53 o
   0  -1  15        0.21       -0.67      3.17 o
   1  -1  15        6.74        0.67      4.04 o
   2  -1  15       39.66       46.89      7.76 o
   3  -1  15        7.67        7.04      2.23 o
  -2   0  15        7.76        9.31      4.10 o
  -1   0  15       49.00       52.90      4.45 o
   0   0  15       41.90       38.19      9.09 o
   1   0  15      141.02      149.46      9.73 o
   2   0  15       41.79       44.81      5.68 o
   3   0  15      274.62      283.33     15.27 o
  -2   1  15      306.21      403.14     16.14 o
  -1   1  15      276.63      330.93     10.87 o
   0   1  15       92.27       96.57      7.14 o
   1   1  15       95.10       96.83      6.85 o
   2   1  15       93.11      113.12      8.58 o
   3   1  15       25.15       22.76      5.02 o
  -2   2  15      218.47      273.46     13.28 o
  -1   2  15      122.65      156.83      7.70 o
   0   2  15        0.02        1.13      2.27 o
   1   2  15      183.48      189.94     12.24 o
   2   2  15      109.89      113.82     11.02 o
   3   2  15        3.83        1.01      5.47 o
  -2   3  15       49.32       54.23      6.03 o
  -1   3  15        3.69        1.38      2.30 o
   0   3  15       71.78       62.57     16.52 o
   1   3  15       57.82       62.55      7.27 o
   2   3  15        0.05        3.67      3.41 o
   3   3  15        0.14        1.51      2.66 o
   4   3  15       26.58       24.15      3.75 o
  -2   4  15       17.05       18.16      3.97 o
  -1   4  15       19.45       17.90      2.81 o
   0   4  15        0.05       -2.05      2.76 o
   1   4  15        0.37        3.99      2.82 o
   2   4  15       12.60        8.33      3.25 o
   3   4  15       74.65       91.34      7.47 o
   4   4  15       79.43       77.86     27.30 o
  -2   5  15       44.49       56.97      7.59 o
  -1   5  15        6.06        5.67      5.39 o
   0   5  15      458.27      485.89     14.87 o
   1   5  15       12.71       13.08      3.01 o
   2   5  15       73.47       66.39      5.67 o
   3   5  15       69.71       91.21      6.97 o
  -2   6  15       12.23       25.56      4.62 o
  -1   6  15       34.17       32.14      6.54 o
   0   6  15       45.68       42.11      3.74 o
   1   6  15       76.79       83.55      5.92 o
   2   6  15      163.07      191.28     10.16 o
   3   6  15      199.48      249.11      9.96 o
  -1   7  15       70.19       77.98      8.52 o
   0   7  15      122.86      137.78     11.64 o
   1   7  15        0.05        4.64      4.84 o
   2   7  15      181.66      233.63     17.24 o
   0   8  15        4.41       13.34      3.75 o
   1   8  15        3.87       -0.44      3.86 o
   2   8  15        0.97        6.25      3.89 o
  -1  -2  16       12.32       12.79      3.10 o
   0  -2  16       15.09       18.94      3.50 o
   1  -2  16        0.78       -3.04      3.69 o
  -2  -1  16       18.28       16.74      3.46 o
  -1  -1  16        1.29        2.43      3.32 o
   0  -1  16        3.92       -1.03      4.84 o
   1  -1  16        0.37        0.44      3.28 o
   2  -1  16        0.26       -0.40      2.72 o
  -2   0  16       10.50        8.81      2.88 o
  -1   0  16       59.01       73.00      7.02 o
   0   0  16      101.51      111.31      8.20 o
   1   0  16        1.48       -2.68      3.66 o
   2   0  16       20.99       19.29      4.61 o
  -2   1  16      174.47      191.73      9.50 o
  -1   1  16       44.99       55.93      6.41 o
   0   1  16      183.84      198.45      7.60 o
   1   1  16       13.76       17.67      4.28 o
   2   1  16       51.09       48.69      5.64 o
  -2   2  16        9.96       10.94      3.43 o
  -1   2  16       22.32       27.60      4.88 o
   0   2  16       20.71       18.36      2.96 o
   1   2  16       36.04       33.62      5.15 o
   2   2  16       17.55       12.91      3.14 o
   3   2  16       10.95       16.19      2.91 o
  -2   3  16      210.92      232.76     14.49 o
  -1   3  16       36.76       40.82      5.68 o
   0   3  16        0.27        2.14      2.75 o
   1   3  16        0.20       -1.11      2.97 o
   2   3  16       60.38       56.49      6.44 o
   3   3  16        6.65        8.88      2.59 o
  -1   4  16       37.26       41.76      5.60 o
   0   4  16      117.81      136.22      9.24 o
   1   4  16       30.19       32.70      6.99 o
   2   4  16       46.97       46.30      5.58 o
   3   4  16        7.72       15.82      6.37 o
  -1   5  16        1.53        5.22      3.01 o
   0   5  16       70.68       81.71      6.71 o
   1   5  16      207.22      234.55      9.42 o
   2   5  16        6.20        2.14      2.36 o
   3   5  16       26.07       38.24      3.97 o
   1   6  16      186.89      206.00      8.07 o
   2   6  16        1.28        1.83      6.75 o
   1   7  16        1.53        1.58      3.26 o
  -1   0  17       19.42       21.68      5.99 o
  -1   1  17       41.35       52.27     10.37 o
   0   1  17       73.22       76.41      5.48 o
   1   1  17       26.18       22.07      3.16 o
  -1   2  17       31.26       25.72      3.73 o
   0   2  17       53.33       59.35      5.62 o
   1   2  17        0.64        0.36      2.19 o
   2   2  17        3.02        4.89      3.92 o
  -1   3  17       18.27       15.70      5.62 o
   0   3  17        1.38        0.23      2.15 o
   1   3  17        4.93        4.57      2.44 o
   2   3  17       33.45       31.15      4.12 o
   0   4  17        0.42       -2.37      2.37 o
   1   4  17       12.51       12.65      3.30 o
   2   4  17      116.82      152.93      7.82 o
   1   5  17      256.71      362.08     12.64 o
   2   5  17      147.74      193.21      8.14 o
 
